# Supplementary material for: Understanding the infection severity and epidemiological characteristics of mpox in the UK
Source: Nat Commun. 2024 Mar 11;15:2199. doi: 10.1038/s41467-024-45110-8 (PMC10928097; doi:10.1038/s41467-024-45110-8)
Supplement: Supplementary file 4 — Supplementary Code [file 41467_2024_45110_MOESM4_ESM.zip]

Archive with 2 entries (2 files):
- Code File MPX/mpox_stan_models.zip
- Code File MPX/stan_code_tth_infection.zip
