# Supplementary material for: Understanding the infection severity and epidemiological characteristics of mpox in the UK
Source: Nat Commun. 2024 Mar 11;15:2199. doi: 10.1038/s41467-024-45110-8 (PMC10928097; doi:10.1038/s41467-024-45110-8)
Supplement: Supplementary file 6 — Source Data [file 41467_2024_45110_MOESM6_ESM.zip]

Archive with 10 entries (10 files):
- Source Data MPX/cdf_data_length-of-stay.csv
- Source Data MPX/cdf_data_time-to-hospital.csv
- Source Data MPX/cdf_data_time-to-test.csv
- Source Data MPX/CHR_gender.csv
- Source Data MPX/CHR_smoothed.csv
- Source Data MPX/CHR_weekly_masked.csv
- Source Data MPX/main_plot_posterior_draws_IHR.csv
- Source Data MPX/posterior_estimates_data_length-of-stay.csv
- Source Data MPX/posterior_estimates_data_time-to-hospital.csv
- Source Data MPX/posterior_estimates_data_time-to-test.csv
