# Supplementary material for: Understanding the infection severity and epidemiological characteristics of mpox in the UK
Source: Nat Commun. 2024 Mar 11;15:2199. doi: 10.1038/s41467-024-45110-8 (PMC10928097; doi:10.1038/s41467-024-45110-8)
Supplement: Supplementary file 6 — Source Data [file 41467_2024_45110_MOESM6_ESM.zip › Source Data MPX/cdf_data_length-of-stay.csv]

timevar	lower	upper	middle
0	0	0	0
0.1	4.57E-05	0.000892945	0.000232784
0.2	0.000715296	0.005729583	0.002222279
0.3	0.002803489	0.014630954	0.006919375
0.4	0.0067282	0.026679271	0.014238715
0.5	0.012430752	0.040797044	0.023910748
0.6	0.019817649	0.056522981	0.035539509
0.7	0.028750297	0.073890188	0.048515929
0.8	0.039295953	0.091245777	0.062648773
0.9	0.050942122	0.11020298	0.077581474
1	0.062955742	0.128992898	0.093268228
1.1	0.076326845	0.147238468	0.10946562
1.2	0.089745291	0.166003319	0.126096963
1.3	0.103384586	0.18416919	0.142384469
1.4	0.117420077	0.202314093	0.158920692
1.5	0.131387847	0.220187186	0.175143109
1.6	0.146434049	0.237888721	0.191210451
1.7	0.161058853	0.254615823	0.206986947
1.8	0.175774883	0.270814581	0.222944174
1.9	0.189814864	0.28788089	0.238492747
2	0.204168119	0.303834133	0.254168137
2.1	0.218158494	0.319437862	0.26899165
2.2	0.231788284	0.334365867	0.283468197
2.3	0.245365213	0.349053906	0.29795445
2.4	0.259101718	0.363925181	0.311813822
2.5	0.272085425	0.377676847	0.32548657
2.6	0.285849464	0.39236768	0.339104249
2.7	0.299366925	0.405363941	0.352355272
2.8	0.311528508	0.417708137	0.365031255
2.9	0.32363149	0.430240655	0.377704928
3	0.335463834	0.442655328	0.389769593
3.1	0.347514523	0.454194639	0.401706914
3.2	0.359320961	0.466325789	0.413500255
3.3	0.370945452	0.476806545	0.425000118
3.4	0.382334729	0.487524907	0.436202461
3.5	0.393492221	0.498142813	0.447037367
3.6	0.40426114	0.508689103	0.457460089
3.7	0.414660099	0.519037148	0.467768181
3.8	0.42486561	0.529096966	0.477503569
3.9	0.435371907	0.538113341	0.487229426
4	0.445393753	0.547974117	0.497027967
4.1	0.454907621	0.557246174	0.506235018
4.2	0.464594416	0.565992866	0.515111538
4.3	0.473971691	0.575085602	0.524153931
4.4	0.482747394	0.584010698	0.533130228
4.5	0.491271316	0.59233079	0.54126368
4.6	0.499787977	0.600403897	0.54965377
4.7	0.508300376	0.608262065	0.557712953
4.8	0.516415438	0.61596344	0.565498676
4.9	0.52414694	0.623372244	0.573334422
5	0.531547304	0.630545869	0.580876292
5.1	0.539551779	0.637709541	0.587998676
5.2	0.546602024	0.644594359	0.595074353
5.3	0.554097347	0.651115336	0.601985431
5.4	0.560889003	0.657448073	0.608769335
5.5	0.567743085	0.6637045	0.615117543
5.6	0.57456868	0.670379892	0.621611422
5.7	0.581048599	0.676083143	0.627900278
5.8	0.587512776	0.681897656	0.634160762
5.9	0.593849406	0.687529013	0.640222287
6	0.600203553	0.693057469	0.646111923
6.1	0.606148471	0.698588884	0.652014259
6.2	0.611854814	0.703986137	0.657845636
6.3	0.617259127	0.709487544	0.663400315
6.4	0.622852715	0.714488891	0.668725264
6.5	0.628361504	0.719359136	0.674193855
6.6	0.633763188	0.724128205	0.679477537
6.7	0.639043491	0.728785044	0.684682675
6.8	0.644189831	0.733334575	0.689830756
6.9	0.649054156	0.737927316	0.694589193
7	0.653980086	0.742353373	0.699331368
7.1	0.658767471	0.746820167	0.703939258
7.2	0.663472458	0.751122733	0.708671592
7.3	0.668092308	0.755318081	0.713264344
7.4	0.672624402	0.759411133	0.717586779
7.5	0.676801838	0.763411708	0.721720706
7.6	0.680952274	0.767341701	0.726191937
7.7	0.685339832	0.771380957	0.730516557
7.8	0.689645253	0.775116676	0.73459066
7.9	0.693675158	0.778794312	0.738387087
8	0.69739379	0.782587047	0.742253666
8.1	0.701364505	0.78602171	0.746120802
8.2	0.705907255	0.78936604	0.749744454
8.3	0.709826119	0.792619336	0.75349512
8.4	0.713593278	0.79607035	0.757036129
8.5	0.717126147	0.799260504	0.760578664
8.6	0.720378786	0.802478718	0.764014711
8.7	0.723583969	0.805568348	0.767445476
8.8	0.727357869	0.808733793	0.770750764
8.9	0.730796918	0.811763479	0.7739528
9	0.734335727	0.814693053	0.777240532
9.1	0.737365341	0.817627696	0.780331465
9.2	0.74058151	0.820483348	0.783385428
9.3	0.743856691	0.823280307	0.786358591
9.4	0.747081211	0.826020076	0.789252922
9.5	0.750250456	0.82868518	0.792096712
9.6	0.753365634	0.831283565	0.794970284
9.7	0.75645273	0.833682476	0.797762451
9.8	0.759531874	0.836204614	0.800472355
9.9	0.762565702	0.838690415	0.803163303
10	0.765548542	0.841254048	0.805767864
10.1	0.768459345	0.843626362	0.808322764
10.2	0.771169147	0.845942031	0.810822726
10.3	0.77394791	0.848219024	0.813287852
10.4	0.776652932	0.850456043	0.815812603
10.5	0.779283118	0.852649859	0.818336944
10.6	0.781913677	0.854801513	0.820837708
10.7	0.784504935	0.856962729	0.82317203
10.8	0.786910533	0.859176898	0.825400156
10.9	0.789392213	0.861347609	0.827604191
11	0.791855784	0.863403351	0.829879016
11.1	0.794280203	0.865412343	0.83207013
11.2	0.796666264	0.867383214	0.834258295
11.3	0.799014745	0.869316856	0.8362986
11.4	0.801199618	0.871214138	0.838352618
11.5	0.803349981	0.873075904	0.840311668
11.6	0.805546778	0.874902974	0.842336223
11.7	0.807712643	0.876696148	0.844265822
11.8	0.809845444	0.878537302	0.846080656
11.9	0.811955138	0.880371447	0.847977389
12	0.81403507	0.882170867	0.84981702
12.1	0.81619232	0.883936354	0.851688796
12.2	0.818333332	0.885668684	0.853468315
12.3	0.820190548	0.887368607	0.855302874
12.4	0.822017848	0.889036856	0.857068661
12.5	0.823931353	0.890674145	0.858735241
12.6	0.825816686	0.892281168	0.860405843
12.7	0.82755339	0.8938586	0.86206938
12.8	0.829246506	0.8954071	0.863685992
12.9	0.830892148	0.896923972	0.8652797
13	0.83251668	0.898362722	0.866781968
13.1	0.834123182	0.89966538	0.86831897
13.2	0.835808139	0.900946033	0.869856039
13.3	0.837389277	0.902205148	0.871362032
13.4	0.839034942	0.903440183	0.872898416
13.5	0.84067186	0.904650086	0.874325112
13.6	0.842270115	0.905838285	0.875855162
13.7	0.843792769	0.90700694	0.877181996
13.8	0.845376752	0.908156455	0.878479587
13.9	0.847016476	0.909287226	0.879827965
14	0.848632994	0.910399637	0.881202865
14.1	0.850068698	0.911494063	0.882529644
14.2	0.851448033	0.912570869	0.883855055
14.3	0.852809263	0.91370715	0.885194941
14.4	0.854152829	0.914900617	0.886486819
14.5	0.855633557	0.91606273	0.887768488
14.6	0.857035678	0.917033169	0.889035274
14.7	0.858415468	0.917988482	0.890274438
14.8	0.859795522	0.918929092	0.891517621
14.9	0.861169641	0.919930278	0.89275694
15	0.862526405	0.920911022	0.893961101
15.1	0.863851357	0.921904709	0.895120776
15.2	0.865171637	0.922882429	0.896265571
15.3	0.866468916	0.923844499	0.89731668
15.4	0.867747753	0.924791227	0.898371935
15.5	0.869009925	0.925722913	0.899432425
15.6	0.870159328	0.926639852	0.900487401
15.7	0.871236033	0.927542331	0.901533883
15.8	0.872377523	0.928430629	0.902580466
15.9	0.873540431	0.929305021	0.903618313
16	0.874708706	0.930165775	0.904622813
16.1	0.875862215	0.93101302	0.905633148
16.2	0.877000513	0.931842914	0.906633161
16.3	0.878080443	0.932660044	0.907592611
16.4	0.879147152	0.933464651	0.908519376
16.5	0.880200851	0.934256971	0.909455266
16.6	0.881241747	0.935037236	0.910378437
16.7	0.882270043	0.93580567	0.911280373
16.8	0.88328594	0.936562494	0.912211653
16.9	0.884290167	0.937307925	0.913108196
17	0.885286016	0.938042172	0.913968386
17.1	0.886322181	0.938765443	0.91479216
17.2	0.887345672	0.939471837	0.915612204
17.3	0.888356688	0.940136719	0.916438017
17.4	0.889355571	0.940792083	0.9172757
17.5	0.890348615	0.941438098	0.918098173
17.6	0.891329638	0.942109379	0.918905807
17.7	0.892298826	0.94278868	0.919714566
17.8	0.893251224	0.943456729	0.92049285
17.9	0.89419121	0.944109541	0.921260683
18	0.895120011	0.944689021	0.922028959
18.1	0.896011358	0.945323236	0.922794605
18.2	0.896880628	0.945959742	0.923562876
18.3	0.897739888	0.94658693	0.924315863
18.4	0.898556704	0.947204439	0.925054485
18.5	0.899355371	0.947796119	0.925761409
18.6	0.900145173	0.948326831	0.926456494
18.7	0.90092624	0.948903728	0.927178094
18.8	0.901698698	0.949496624	0.927871129
18.9	0.902462673	0.950080215	0.928540729
19	0.903218287	0.950655232	0.929202052
19.1	0.903991015	0.951221972	0.929859923
19.2	0.904755859	0.951773874	0.930520422
19.3	0.905512269	0.952302262	0.931198599
19.4	0.906260366	0.952823308	0.931852189
19.5	0.907000268	0.953337137	0.932504983
19.6	0.907732092	0.953843871	0.933163392
19.7	0.908455953	0.954343631	0.933794048
19.8	0.909173046	0.954836534	0.934397964
19.9	0.909885693	0.955322522	0.934994583
20	0.910590635	0.955801667	0.935617391
20.1	0.911287981	0.956274293	0.936197692
20.2	0.912020084	0.95673933	0.936754626
20.3	0.912754892	0.957196689	0.937326058
20.4	0.91348153	0.957647912	0.937900512
20.5	0.914200113	0.9580931	0.938460682
20.6	0.914910753	0.958532352	0.938993442
20.7	0.915613563	0.95895827	0.939530381
20.8	0.916308651	0.95935415	0.94006691
20.9	0.916977818	0.959745048	0.940607133
21	0.917598472	0.960155613	0.941143573
21.1	0.918213928	0.960610135	0.941656457
21.2	0.918824669	0.961057426	0.942150752
21.3	0.91942911	0.961461428	0.942650711
21.4	0.920027337	0.961860138	0.943166655
21.5	0.920619431	0.96225364	0.943653436
21.6	0.921205476	0.962642017	0.944153999
21.7	0.921803862	0.963025351	0.944660248
21.8	0.922404453	0.963401535	0.945157404
21.9	0.922945889	0.963772404	0.945645104
22	0.923482002	0.964138523	0.946127168
22.1	0.924033594	0.964499964	0.946603677
22.2	0.924580908	0.964856802	0.947084949
22.3	0.925122773	0.965209107	0.947572689
22.4	0.925659257	0.96555695	0.948024189
22.5	0.926190431	0.965900399	0.948473749
22.6	0.926716363	0.966239524	0.948918236
22.7	0.927238046	0.966574389	0.949358291
22.8	0.927755778	0.966905061	0.949817238
22.9	0.928268434	0.967231603	0.950252299
23	0.92877608	0.967554079	0.950681008
23.1	0.929278778	0.967872549	0.95110492
23.2	0.929776591	0.968187076	0.951524102
23.3	0.930269581	0.968491455	0.951938621
23.4	0.930757809	0.968787925	0.952335411
23.5	0.931247147	0.969080833	0.952720089
23.6	0.931742968	0.969379963	0.953113266
23.7	0.932267976	0.969683062	0.953503287
23.8	0.932787668	0.969982411	0.953886716
23.9	0.933297725	0.970278064	0.954284126
24	0.933752943	0.970570078	0.95467103
24.1	0.934203874	0.97085466	0.955045652
24.2	0.934650568	0.971133667	0.955420562
24.3	0.935093079	0.971409313	0.95578302
24.4	0.935537336	0.971681648	0.956150927
24.5	0.935990347	0.97195072	0.956517283
24.6	0.936439048	0.972216577	0.956873064
24.7	0.936883491	0.972479264	0.957231122
24.8	0.937323754	0.972738829	0.957585342
24.9	0.937761842	0.972995317	0.957935773
25	0.938195796	0.973248771	0.958282916
25.1	0.938625665	0.973499235	0.958625473
25.2	0.9390515	0.973746753	0.958949786
25.3	0.93948412	0.973991366	0.959264794
25.4	0.939919122	0.974233116	0.959576607
25.5	0.940349977	0.974472044	0.959885265
25.6	0.940776734	0.974708189	0.960191683
25.7	0.941199443	0.974941592	0.960493278
25.8	0.941618153	0.97517229	0.960796023
25.9	0.942032911	0.975400322	0.961100794
26	0.942443765	0.975625726	0.96140061
26.1	0.94285076	0.975848537	0.961695984
26.2	0.943253943	0.976068793	0.961987791
26.3	0.94363716	0.976286528	0.962287858
26.4	0.944002363	0.976501779	0.962579319
26.5	0.944364325	0.976719423	0.962871129
26.6	0.944723084	0.976937369	0.963164404
26.7	0.945080513	0.977152786	0.96345469
26.8	0.945468047	0.97736571	0.963742027
26.9	0.945851982	0.977576174	0.964022956
27	0.946232361	0.977784214	0.964294872
27.1	0.946609225	0.977989862	0.964564105
27.2	0.946974637	0.978193152	0.964830689
27.3	0.947312319	0.978394116	0.965094655
27.4	0.947647068	0.978592787	0.965356035
27.5	0.947978915	0.978789196	0.965621234
27.6	0.948307892	0.978983373	0.965879344
27.7	0.948634033	0.979172469	0.966132855
27.8	0.948957368	0.979354244	0.966383907
27.9	0.949277929	0.979533634	0.966632531
28	0.949595746	0.979710345	0.966887227
28.1	0.949925589	0.979873619	0.967135132
28.2	0.950255363	0.980035202	0.967380629
28.3	0.950582243	0.980195117	0.967623748
28.4	0.950906261	0.980353385	0.967859419
28.5	0.95122745	0.980510027	0.968091192
28.6	0.951526058	0.980666493	0.968327502
28.7	0.95181762	0.980832829	0.968566427
28.8	0.95210677	0.980997376	0.968803036
28.9	0.952393778	0.981160155	0.969037355
29	0.952678738	0.981327514	0.969269413
29.1	0.952961355	0.981497619	0.969498758
29.2	0.953241655	0.981665827	0.969720425
29.3	0.953527371	0.981832161	0.969940004
29.4	0.953818625	0.981996646	0.970165455
29.5	0.954107429	0.982155361	0.970387328
29.6	0.95439381	0.982317673	0.970589169
29.7	0.954677794	0.982478182	0.970801539
29.8	0.954959406	0.982636912	0.971018685
29.9	0.955238671	0.982793887	0.971230407
30	0.955515879	0.982949129	0.971437363
30.1	0.955790832	0.983102129	0.971640533
30.2	0.956063508	0.98325326	0.97184548
30.3	0.956333932	0.98340274	0.97204852
30.4	0.956602126	0.98355059	0.972249677
30.5	0.956868114	0.983691839	0.97244696
30.6	0.95713192	0.983822519	0.97263813
30.7	0.957393566	0.983951879	0.972834304
30.8	0.957653074	0.984079934	0.973029334
30.9	0.957910467	0.984206701	0.973222566
31	0.958165767	0.984332153	0.973415101
31.1	0.958418996	0.984455639	0.973608156
31.2	0.958670174	0.984578492	0.973799424
31.3	0.958919322	0.984710116	0.973988926
31.4	0.959166463	0.984840358	0.974176426
31.5	0.959411615	0.984969236	0.974361378
31.6	0.9596548	0.985096766	0.974544638
31.7	0.959896038	0.985222966	0.974728486
31.8	0.960135348	0.985346234	0.974910621
31.9	0.96037275	0.985459513	0.975089933
32	0.960608264	0.985571687	0.975265433
32.1	0.960841907	0.985682767	0.975438869
32.2	0.9610737	0.985800918	0.975610747
32.3	0.961303661	0.985921591	0.975780114
32.4	0.961531808	0.98604101	0.975945417
32.5	0.961758159	0.986159191	0.976110406
32.6	0.961982733	0.986276148	0.976274015
32.7	0.962205661	0.986391898	0.976436184
32.8	0.962427268	0.986506455	0.976596928
32.9	0.962647143	0.986619263	0.976756947
33	0.962861778	0.986730896	0.976915857
33.1	0.963069056	0.986831829	0.977068759
33.2	0.963274767	0.986929782	0.977220349
33.3	0.963478924	0.987026813	0.977370641
33.4	0.963681545	0.987122932	0.977521029
33.5	0.963882642	0.987218149	0.977671176
33.6	0.964082231	0.987312475	0.977820033
33.7	0.964280326	0.987405919	0.977967612
33.8	0.964476942	0.987498493	0.978113928
33.9	0.964672093	0.987593086	0.978258994
34	0.964865793	0.987692118	0.978402823
34.1	0.965058055	0.987790176	0.978545429
34.2	0.965248893	0.987887273	0.978686823
34.3	0.965438321	0.987983418	0.978827019
34.4	0.965626353	0.988078625	0.97896888
34.5	0.965813	0.988172902	0.979111227
34.6	0.965998277	0.988266262	0.979252348
34.7	0.966182196	0.988358715	0.979392257
34.8	0.966364769	0.988450272	0.979530966
34.9	0.966546011	0.988540942	0.979668489
35	0.966725932	0.988630737	0.979804837
35.1	0.966904546	0.988719627	0.979940022
35.2	0.967081863	0.988807649	0.980074057
35.3	0.967257898	0.988894762	0.980206955
35.4	0.96743266	0.98898099	0.980333787
35.5	0.967606163	0.989066394	0.980459322
35.6	0.967778417	0.989150984	0.980583825
35.7	0.967949435	0.989234768	0.980707307
35.8	0.968127019	0.989317757	0.980829778
35.9	0.968304433	0.989399959	0.980951248
36	0.968480539	0.989481383	0.981071728
36.1	0.96865535	0.989562038	0.981191228
36.2	0.968828879	0.989641933	0.981309757
36.3	0.969001137	0.989721075	0.981431823
36.4	0.969172135	0.989799474	0.981548753
36.5	0.969341886	0.98987711	0.981664736
36.6	0.969510699	0.989953958	0.98178102
36.7	0.969678494	0.990030088	0.981893903
36.8	0.96984507	0.990105509	0.982007104
36.9	0.970010438	0.990180229	0.982119397
37	0.970174608	0.990254255	0.98223079
37.1	0.970337592	0.990327595	0.982341292
37.2	0.970499401	0.990400258	0.982450912
37.3	0.970660044	0.99047211	0.982559656
37.4	0.970819534	0.990543298	0.982664632
37.5	0.970977879	0.990613833	0.982772809
37.6	0.971135091	0.99068372	0.982880339
37.7	0.97129118	0.990752969	0.98298326
37.8	0.971446155	0.990821584	0.983081361
37.9	0.971600028	0.990889574	0.983179672
38	0.971752807	0.990956945	0.983284058
38.1	0.971904502	0.991023704	0.983387615
38.2	0.972055124	0.991089857	0.983495159
38.3	0.972204681	0.991155411	0.98360272
38.4	0.972353183	0.991220373	0.983709402
38.5	0.97250064	0.991284749	0.983815214
38.6	0.97264706	0.991348545	0.983919915
38.7	0.972792454	0.991411768	0.984022264
38.8	0.972936829	0.991474423	0.984123792
38.9	0.973080196	0.991536517	0.984225053
39	0.973222562	0.991598055	0.984327745
39.1	0.973363936	0.991659045	0.984429602
39.2	0.973504328	0.991715794	0.984530632
39.3	0.973643746	0.99177197	0.984630844
39.4	0.973782198	0.991827669	0.984729752
39.5	0.973919693	0.991882896	0.98482732
39.6	0.974056239	0.991937657	0.984924107
39.7	0.974191845	0.991991955	0.98502012
39.8	0.974326517	0.992049021	0.985113688
39.9	0.974460265	0.992107933	0.985204927
40	0.974593097	0.992166315	0.985295457
