# Supplementary material for: Understanding the infection severity and epidemiological characteristics of mpox in the UK
Source: Nat Commun. 2024 Mar 11;15:2199. doi: 10.1038/s41467-024-45110-8 (PMC10928097; doi:10.1038/s41467-024-45110-8)
Supplement: Supplementary file 6 — Source Data [file 41467_2024_45110_MOESM6_ESM.zip › Source Data MPX/cdf_data_time-to-hospital.csv]

timevar	lower	upper	middle
0	0	0	0
0.1	3.54E-34	2.83E-19	1.28E-25
0.2	9.32E-26	1.20E-14	2.15E-19
0.3	2.02E-21	2.94E-12	3.44E-16
0.4	1.37E-18	1.01E-10	4.36E-14
0.5	1.58E-16	1.29E-09	1.40E-12
0.6	6.02E-15	9.26E-09	2.11E-11
0.7	1.08E-13	4.61E-08	1.79E-10
0.8	1.19E-12	1.72E-07	1.06E-09
0.9	9.72E-12	5.13E-07	4.84E-09
1	5.59E-11	1.33E-06	1.76E-08
1.1	2.55E-10	3.16E-06	5.54E-08
1.2	9.59E-10	6.68E-06	1.50E-07
1.3	3.17E-09	1.28E-05	3.66E-07
1.4	9.17E-09	2.30E-05	8.08E-07
1.5	2.39E-08	3.92E-05	1.66E-06
1.6	5.74E-08	6.40E-05	3.20E-06
1.7	1.28E-07	0.000100053	5.85E-06
1.8	2.68E-07	0.000153929	1.01E-05
1.9	5.31E-07	0.000227921	1.68E-05
2	1.01E-06	0.000325962	2.69E-05
2.1	1.86E-06	0.000454406	4.22E-05
2.2	3.23E-06	0.000618863	6.38E-05
2.3	5.27E-06	0.000825291	9.35E-05
2.4	8.41E-06	0.001080935	0.000133532
2.5	1.32E-05	0.0013832	0.000185448
2.6	2.00E-05	0.001760333	0.000253065
2.7	2.98E-05	0.002207041	0.000341367
2.8	4.34E-05	0.002717572	0.00045343
2.9	6.21E-05	0.003308579	0.000592711
3	8.75E-05	0.004008952	0.000766911
3.1	0.000119577	0.00481759	0.000970354
3.2	0.000161487	0.005722254	0.001221689
3.3	0.00021551	0.006698117	0.001512711
3.4	0.000283441	0.00778129	0.001853476
3.5	0.00036827	0.008986114	0.002264028
3.6	0.000473072	0.01032916	0.002723547
3.7	0.000606579	0.011722127	0.003246242
3.8	0.000764132	0.013275388	0.003847763
3.9	0.000952695	0.014992944	0.004509985
4	0.00117059	0.016872339	0.005258914
4.1	0.001420058	0.018918728	0.00607837
4.2	0.001729074	0.021170081	0.00699273
4.3	0.002103225	0.023583138	0.008040943
4.4	0.002501189	0.026030376	0.009191911
4.5	0.002977639	0.028825312	0.010432596
4.6	0.003468404	0.031681873	0.011801433
4.7	0.004046897	0.034624591	0.013263073
4.8	0.004696806	0.037695272	0.014816693
4.9	0.00543461	0.040900957	0.016471928
5	0.006273505	0.044193417	0.018264806
5.1	0.007205075	0.047703989	0.020181757
5.2	0.008234934	0.051428606	0.022261495
5.3	0.009368614	0.055102437	0.024432777
5.4	0.010590681	0.059101515	0.026877278
5.5	0.011871341	0.06327244	0.029415283
5.6	0.01331636	0.067528508	0.032079431
5.7	0.014833171	0.071889032	0.034858306
5.8	0.016536165	0.076385976	0.037899305
5.9	0.018411284	0.081036047	0.041041865
6	0.020428503	0.085973022	0.044271783
6.1	0.022486878	0.09120765	0.047652011
6.2	0.02478046	0.09656057	0.051133358
6.3	0.026920407	0.10175527	0.054891164
6.4	0.029367236	0.106759959	0.058655118
6.5	0.031801881	0.112122887	0.062624549
6.6	0.034457524	0.118196547	0.066793535
6.7	0.037284725	0.123828266	0.071051628
6.8	0.04013004	0.129248157	0.075229444
6.9	0.043103927	0.13550604	0.079633855
7	0.046206762	0.141746892	0.084131123
7.1	0.049440436	0.148097421	0.088817492
7.2	0.05280531	0.154182346	0.093607944
7.3	0.056306423	0.160676326	0.098689121
7.4	0.060053708	0.167240809	0.103802699
7.5	0.063907481	0.173851039	0.109080941
7.6	0.067883245	0.180228826	0.114385668
7.7	0.072207352	0.187081045	0.119699866
7.8	0.076569571	0.193539621	0.125275884
7.9	0.081083525	0.200167446	0.130996569
8	0.08613155	0.20810477	0.13708524
8.1	0.091153474	0.215733948	0.143206354
8.2	0.095759553	0.22244133	0.149039492
8.3	0.10070141	0.229339791	0.155326396
8.4	0.105635196	0.236245623	0.161716075
8.5	0.110927817	0.243642928	0.168055055
8.6	0.116192441	0.250644763	0.174569477
8.7	0.121325269	0.25754392	0.181303305
8.8	0.126571368	0.26455618	0.187447732
8.9	0.132092306	0.271811504	0.194197292
9	0.137538485	0.278842542	0.201173338
9.1	0.143134612	0.286142003	0.207836303
9.2	0.14874005	0.293446863	0.214350583
9.3	0.154720562	0.300908257	0.221066728
9.4	0.160805504	0.308042601	0.228393073
9.5	0.166979159	0.315354459	0.235607573
9.6	0.172877668	0.322665213	0.242519693
9.7	0.179325915	0.329607063	0.249719537
9.8	0.185512881	0.336429098	0.257022465
9.9	0.191732403	0.343773617	0.263858848
10	0.197985239	0.351269885	0.270900314
10.1	0.204413222	0.35900884	0.27789344
10.2	0.210818893	0.366254974	0.284684363
10.3	0.217239819	0.373456445	0.291939104
10.4	0.224125451	0.380468824	0.299471436
10.5	0.231056918	0.387954594	0.306638847
10.6	0.238742821	0.395053736	0.313873025
10.7	0.245770969	0.403011369	0.320758201
10.8	0.251977217	0.410237936	0.327906697
10.9	0.258652078	0.417256354	0.335211717
11	0.265238023	0.424398097	0.342439784
11.1	0.272489298	0.431630494	0.349824639
11.2	0.279185604	0.438878395	0.35643212
11.3	0.286232264	0.445986546	0.363732214
11.4	0.2937804	0.452763077	0.371122049
11.5	0.301289459	0.459636764	0.378212999
11.6	0.308077994	0.466303271	0.384859099
11.7	0.31428052	0.47297351	0.391974253
11.8	0.320516874	0.479997145	0.398971894
11.9	0.32729708	0.486669113	0.4061926
12	0.333570239	0.492897681	0.412862088
12.1	0.341331761	0.499233196	0.41955376
12.2	0.348451428	0.505681001	0.426327251
12.3	0.354653004	0.512083897	0.433139951
12.4	0.360739259	0.518599162	0.440031817
12.5	0.36643662	0.525054051	0.446191219
12.6	0.373266368	0.53145102	0.453221056
12.7	0.380091736	0.537819236	0.459634496
12.8	0.386925273	0.54428628	0.466273902
12.9	0.393607272	0.550300659	0.472464863
13	0.399993316	0.556456484	0.478915687
13.1	0.406916929	0.562551702	0.485513093
13.2	0.413712604	0.568547012	0.491666753
13.3	0.420128889	0.574458693	0.498072625
13.4	0.426853647	0.580352962	0.504594286
13.5	0.433206123	0.586185637	0.511104364
13.6	0.439206131	0.591956526	0.517341951
13.7	0.445409589	0.597665478	0.523577295
13.8	0.451301859	0.603306546	0.530508512
13.9	0.457763465	0.60893485	0.536708862
14	0.464780093	0.614930063	0.542468395
14.1	0.47070238	0.620353396	0.548395498
14.2	0.476589234	0.625972418	0.554196997
14.3	0.48248127	0.631707601	0.560036676
14.4	0.489148015	0.637534203	0.565995299
14.5	0.495205872	0.642978753	0.572142269
14.6	0.501160207	0.648997808	0.578289814
14.7	0.507471729	0.654382629	0.584138864
14.8	0.513128239	0.659894947	0.589896457
14.9	0.519121101	0.664894793	0.595200468
15	0.524713184	0.66967415	0.600566921
15.1	0.530347129	0.674387081	0.606082345
15.2	0.536144204	0.679228818	0.611792089
15.3	0.54157411	0.684020026	0.617306945
15.4	0.547165214	0.688928866	0.622744005
15.5	0.552635966	0.693407808	0.627955939
15.6	0.557751382	0.698573578	0.633213585
15.7	0.563297802	0.703465337	0.638008663
15.8	0.568913397	0.708045336	0.643061403
15.9	0.574360225	0.712771734	0.648356873
16	0.579457212	0.717355092	0.65340405
16.1	0.584427239	0.721914263	0.658467897
16.2	0.589340948	0.72654582	0.663359981
16.3	0.594330043	0.731298112	0.668356582
16.4	0.599249793	0.735766494	0.673083919
16.5	0.604032506	0.740169903	0.677697009
16.6	0.609104704	0.744673939	0.682140576
16.7	0.614003916	0.749325703	0.686588452
16.8	0.6190012	0.75319233	0.69112056
16.9	0.623950619	0.757206893	0.695626222
17	0.629105084	0.761332742	0.700187507
17.1	0.633667673	0.76519292	0.704589902
17.2	0.638446794	0.769147546	0.708958837
17.3	0.643180683	0.773068324	0.713399789
17.4	0.647876513	0.776870903	0.71746009
17.5	0.652205401	0.78056437	0.721721218
17.6	0.656698209	0.784368282	0.725918161
17.7	0.660747414	0.788076231	0.73004581
17.8	0.664594435	0.791638712	0.734109648
17.9	0.668715165	0.795188227	0.737948081
18	0.672609999	0.798682059	0.741800627
18.1	0.676573589	0.802114986	0.745500774
18.2	0.680852549	0.805497519	0.749090765
18.3	0.684949355	0.808542026	0.752669197
18.4	0.688931233	0.811949593	0.756147714
18.5	0.692691954	0.815326312	0.75987176
18.6	0.696599718	0.818499272	0.763655353
18.7	0.700464343	0.821634649	0.767153739
18.8	0.704086891	0.82469876	0.770549025
18.9	0.707373153	0.82744472	0.773828145
19	0.711254505	0.83067498	0.777398806
19.1	0.715464987	0.833610758	0.780618083
19.2	0.719044059	0.836502869	0.783772105
19.3	0.722385032	0.839332349	0.786859162
19.4	0.725648357	0.842115282	0.790037032
19.5	0.728884673	0.844852309	0.79298983
19.6	0.732085416	0.847544066	0.796253692
19.7	0.735250859	0.850190778	0.799184329
19.8	0.738642571	0.852791223	0.802057658
19.9	0.742090986	0.855481845	0.804949451
20	0.74549852	0.857893982	0.807712506
20.1	0.748780145	0.860335207	0.810517533
20.2	0.751624386	0.862759536	0.813283504
20.3	0.754437433	0.865050224	0.816073027
20.4	0.757384143	0.867236686	0.818890283
20.5	0.760552136	0.869556289	0.821633212
20.6	0.763564079	0.87200034	0.824223054
20.7	0.766771364	0.874351342	0.826971476
20.8	0.76976884	0.876542029	0.829673142
20.9	0.772318689	0.87883459	0.832237604
21	0.775036398	0.8810836	0.834666942
21.1	0.777928874	0.883287685	0.837191167
21.2	0.780792382	0.88545243	0.839609329
21.3	0.783414763	0.887494103	0.842075069
21.4	0.785880157	0.889484869	0.844665088
21.5	0.788306683	0.891454601	0.847032338
21.6	0.79070589	0.893453735	0.849341768
21.7	0.793181092	0.895460492	0.851592062
21.8	0.795760868	0.897338543	0.8538082
21.9	0.798330359	0.899251761	0.856001342
22	0.800855426	0.901098352	0.858164759
22.1	0.803357678	0.902924366	0.860263905
22.2	0.805836298	0.904821461	0.862207477
22.3	0.808574054	0.906794939	0.86425086
22.4	0.811392069	0.908495149	0.866257173
22.5	0.81417198	0.91001834	0.868192129
22.6	0.816827811	0.911571076	0.870206019
22.7	0.819358838	0.913207463	0.872262604
22.8	0.821888382	0.914820854	0.87433315
22.9	0.824420394	0.91652033	0.876190004
23	0.826740629	0.918186953	0.878030626
23.1	0.828991839	0.919818368	0.879929466
23.2	0.831184399	0.921341071	0.88183234
23.3	0.833101478	0.922744362	0.883678394
23.4	0.83496274	0.924119998	0.885551086
23.5	0.837025147	0.925471151	0.887370709
23.6	0.839248842	0.926798238	0.889137953
23.7	0.84145342	0.928101669	0.890792414
23.8	0.843354619	0.92938185	0.892319249
23.9	0.845214531	0.930659972	0.893824318
24	0.847057107	0.932075616	0.895410106
24.1	0.848851631	0.933531028	0.896976032
24.2	0.850628884	0.934722302	0.898518461
24.3	0.852384888	0.935846577	0.900104637
24.4	0.854111664	0.936950384	0.901738024
24.5	0.855731144	0.93817601	0.903345144
24.6	0.857345745	0.939423927	0.90484599
24.7	0.858984728	0.940587064	0.906331202
24.8	0.860607341	0.941661923	0.907882678
24.9	0.862320017	0.942714681	0.909422769
25	0.864087116	0.943745933	0.91085858
25.1	0.865709069	0.944751751	0.912253033
25.2	0.867314891	0.945764813	0.913577846
25.3	0.868985147	0.946858803	0.914881863
25.4	0.870634314	0.947961016	0.916191213
25.5	0.872262641	0.948905744	0.917443823
25.6	0.873870374	0.94982794	0.918727516
25.7	0.875408452	0.950775709	0.919953693
25.8	0.876744564	0.951748586	0.921131369
25.9	0.878072185	0.952708536	0.922291386
26	0.87954994	0.953649489	0.923431442
26.1	0.881142708	0.954447036	0.924555814
26.2	0.882627023	0.955309495	0.925738827
26.3	0.884022291	0.956167487	0.926866131
26.4	0.88552072	0.957005392	0.927979776
26.5	0.88699972	0.957907316	0.929071027
26.6	0.88845953	0.958684275	0.930115644
26.7	0.889900384	0.959432926	0.931165784
26.8	0.89133181	0.960209766	0.932214555
26.9	0.892745153	0.960971643	0.9332471
27	0.894140023	0.961718839	0.934271767
27.1	0.89551665	0.962451632	0.935275598
27.2	0.896875262	0.963176085	0.93623813
27.3	0.898216082	0.963905655	0.937256131
27.4	0.899539333	0.964616735	0.938285567
27.5	0.900845235	0.965244153	0.939227771
27.6	0.90203062	0.965908925	0.940125998
27.7	0.903166733	0.966560859	0.941020908
27.8	0.904332378	0.967200199	0.941913623
27.9	0.905550796	0.967819525	0.942804201
28	0.906599553	0.968423223	0.943707004
28.1	0.907635989	0.969015427	0.94456701
28.2	0.908660253	0.969596356	0.945424032
28.3	0.90967249	0.970166223	0.946225937
28.4	0.910742808	0.970725237	0.946995223
28.5	0.911868345	0.971273604	0.947828657
28.6	0.912979375	0.971811528	0.948616496
28.7	0.914076083	0.972339205	0.949349885
28.8	0.915158649	0.972856831	0.950112855
28.9	0.916143116	0.973364598	0.950819982
29	0.917097262	0.973862692	0.951567364
29.1	0.917982545	0.974351049	0.952274088
29.2	0.918962295	0.974828126	0.953008584
29.3	0.919870779	0.975343914	0.953695537
29.4	0.920768483	0.975774625	0.954409274
29.5	0.921664536	0.97619373	0.955140631
29.6	0.922554513	0.976606807	0.955853467
29.7	0.923502323	0.977041352	0.956493751
29.8	0.924521277	0.977485572	0.957099594
29.9	0.925391679	0.97792107	0.957742144
30	0.926255495	0.978341384	0.958363469
30.1	0.927112292	0.978745087	0.958973528
30.2	0.928069749	0.979140428	0.959597608
30.3	0.929058848	0.979536408	0.960172646
30.4	0.930036912	0.979918507	0.960765459
30.5	0.931001401	0.980285117	0.961379618
30.6	0.931952496	0.980648041	0.961983947
30.7	0.932891222	0.981007509	0.962578602
30.8	0.933724981	0.981387999	0.963146368
30.9	0.934518408	0.981763061	0.963703754
31	0.93530192	0.982110594	0.964288687
31.1	0.936075641	0.982449087	0.964829562
31.2	0.936839696	0.982773814	0.965349326
31.3	0.937574472	0.983080659	0.965861122
31.4	0.93826349	0.983381861	0.966373564
31.5	0.938944387	0.983677525	0.966872376
31.6	0.939679999	0.983967756	0.967367689
31.7	0.940384251	0.984259846	0.967866598
31.8	0.941054543	0.984569684	0.968356872
31.9	0.941719812	0.984873323	0.968822986
32	0.942378259	0.985170887	0.969278651
32.1	0.943053733	0.985462498	0.969727383
32.2	0.943750376	0.985748275	0.970169288
32.3	0.944438152	0.986028336	0.970604475
32.4	0.945117174	0.986302795	0.971020414
32.5	0.945787557	0.986567264	0.971422665
32.6	0.946402174	0.986821108	0.971823696
32.7	0.94700519	0.987065589	0.972230034
32.8	0.947601176	0.98729025	0.972630249
32.9	0.948190036	0.987510858	0.973024438
33	0.948771859	0.987735853	0.973412691
33.1	0.949357237	0.98797021	0.973809042
33.2	0.949948194	0.988199682	0.974201156
33.3	0.950475699	0.988424025	0.974571416
33.4	0.951040905	0.988635864	0.974929323
33.5	0.951644899	0.988845887	0.975290617
33.6	0.952198052	0.989062214	0.975633869
33.7	0.95273665	0.989274255	0.975981365
33.8	0.953269275	0.989482095	0.976356881
33.9	0.953797437	0.989685818	0.976706546
34	0.954319258	0.989883312	0.977055868
34.1	0.954861422	0.990076054	0.977414251
34.2	0.955421836	0.990264774	0.977733051
34.3	0.955942367	0.990449749	0.978048143
34.4	0.956472735	0.990628892	0.97836222
34.5	0.95695028	0.990801324	0.978676207
34.6	0.957466783	0.990968864	0.979002098
34.7	0.957976792	0.991143886	0.979322839
34.8	0.958470395	0.991309447	0.979638513
34.9	0.958892774	0.991471661	0.979945763
35	0.959310833	0.99163063	0.980250939
35.1	0.959725028	0.991786549	0.980543104
35.2	0.960134627	0.991939478	0.980812365
35.3	0.960539683	0.992089475	0.981070892
35.4	0.960976296	0.992236597	0.981333985
35.5	0.961409619	0.992380902	0.981605763
35.6	0.961839992	0.992522443	0.981871524
35.7	0.962265251	0.992661276	0.982125737
35.8	0.962700343	0.992797453	0.982387359
35.9	0.963137126	0.992931025	0.982656592
36	0.96356852	0.993062044	0.982913737
36.1	0.963994594	0.99319056	0.983171863
36.2	0.964415415	0.993316622	0.983425945
36.3	0.964831051	0.993439969	0.983676048
36.4	0.965241568	0.99356088	0.983919944
36.5	0.965647032	0.993679491	0.984150251
36.6	0.966037801	0.993795847	0.984377103
36.7	0.966377026	0.993909992	0.984600813
36.8	0.966714803	0.994021969	0.984825478
36.9	0.967082258	0.99413182	0.985030545
37	0.96748338	0.994236835	0.985239018
37.1	0.967825801	0.994338077	0.98544732
37.2	0.96816588	0.994437471	0.985652533
37.3	0.968502083	0.99453505	0.985848256
37.4	0.968834457	0.994630851	0.98603951
37.5	0.969163427	0.994724905	0.986234933
37.6	0.969489563	0.994817246	0.986427473
37.7	0.969826831	0.994909146	0.986623297
37.8	0.970180075	0.99500445	0.986828733
37.9	0.970528961	0.995097917	0.987030901
38	0.970873543	0.995191101	0.987229854
38.1	0.971214466	0.995283462	0.98742343
38.2	0.971551242	0.995374001	0.98760199
38.3	0.971883865	0.995462755	0.987781507
38.4	0.972212388	0.99554976	0.98796614
38.5	0.972536863	0.995634796	0.988140422
38.6	0.972857343	0.995714539	0.98831076
38.7	0.973173879	0.995791755	0.988478536
38.8	0.973486521	0.99586414	0.988641786
38.9	0.973795319	0.995939119	0.988798832
39	0.974092309	0.996014608	0.988953592
39.1	0.974371966	0.996088649	0.989106098
39.2	0.974648386	0.996161217	0.989256387
39.3	0.97492161	0.996230953	0.989412423
39.4	0.975191676	0.996299379	0.989561055
39.5	0.975458623	0.996366519	0.989704963
39.6	0.975722489	0.996433395	0.989846264
39.7	0.975983313	0.996499868	0.989989739
39.8	0.97624113	0.996565063	0.990127056
39.9	0.976495979	0.996629005	0.990268894
40	0.976747894	0.996691719	0.99040863
