# Supplementary material for: Understanding the infection severity and epidemiological characteristics of mpox in the UK
Source: Nat Commun. 2024 Mar 11;15:2199. doi: 10.1038/s41467-024-45110-8 (PMC10928097; doi:10.1038/s41467-024-45110-8)
Supplement: Supplementary file 6 — Source Data [file 41467_2024_45110_MOESM6_ESM.zip › Source Data MPX/cdf_data_time-to-test.csv]

timevar	lower	upper	middle
0	0	0	0
0.1	1.06E-09	1.96E-06	6.31E-08
0.2	2.66E-08	1.45E-05	8.28E-07
0.3	1.77E-07	4.71E-05	3.68E-06
0.4	6.75E-07	0.000108316	1.05E-05
0.5	1.88E-06	0.00020453	2.38E-05
0.6	4.34E-06	0.000340114	4.59E-05
0.7	8.78E-06	0.000526801	8.04E-05
0.8	1.61E-05	0.000763471	0.000129176
0.9	2.74E-05	0.001062525	0.000196188
1	4.39E-05	0.001431314	0.000285594
1.1	6.69E-05	0.001863937	0.000399738
1.2	9.74E-05	0.00234856	0.000543101
1.3	0.000138433	0.002916095	0.000717089
1.4	0.000190501	0.003547363	0.000925413
1.5	0.000256978	0.004256585	0.001172352
1.6	0.000337797	0.005103163	0.001461706
1.7	0.000436421	0.00604519	0.001806262
1.8	0.000558507	0.007085239	0.002182411
1.9	0.000704379	0.008186229	0.002618119
2	0.000875594	0.009328825	0.003112173
2.1	0.001069053	0.01055679	0.003670854
2.2	0.001286035	0.011918453	0.004285792
2.3	0.00154166	0.013435719	0.004963079
2.4	0.001825699	0.015030867	0.005702288
2.5	0.002157196	0.016663904	0.006495233
2.6	0.002528518	0.018433566	0.007370888
2.7	0.002942939	0.020263576	0.008307157
2.8	0.003404733	0.022170605	0.00932554
2.9	0.003916352	0.024190938	0.010459419
3	0.004479876	0.026259189	0.011633378
3.1	0.005092217	0.028441319	0.012940455
3.2	0.005743592	0.030711074	0.014281555
3.3	0.006458815	0.03310198	0.015737347
3.4	0.007272774	0.035525405	0.017253056
3.5	0.008103894	0.038057366	0.018884111
3.6	0.009045186	0.040691428	0.020566975
3.7	0.01002817	0.043410748	0.022295322
3.8	0.01102189	0.046395005	0.024127506
3.9	0.012107961	0.049564205	0.026054067
4	0.013265477	0.052662014	0.028062869
4.1	0.014554287	0.055793784	0.030158444
4.2	0.015952844	0.059130258	0.032397025
4.3	0.017403354	0.062572274	0.034778228
4.4	0.018917216	0.065965268	0.037147008
4.5	0.020461281	0.06931462	0.039615867
4.6	0.02209176	0.072925745	0.042141396
4.7	0.023773577	0.076807581	0.044804549
4.8	0.025595839	0.080666099	0.047536302
4.9	0.027468913	0.08423232	0.050403668
5	0.029429208	0.087839828	0.053344422
5.1	0.031566545	0.091806462	0.056289937
5.2	0.033634757	0.095877456	0.059281931
5.3	0.035759048	0.100020478	0.062364264
5.4	0.037923077	0.104144159	0.065619451
5.5	0.040186541	0.108534074	0.069052923
5.6	0.042718613	0.113046559	0.072575705
5.7	0.045344404	0.117607887	0.076150803
5.8	0.048062915	0.122248577	0.079808525
5.9	0.050834566	0.126876893	0.083582223
6	0.053585782	0.1313677	0.087454141
6.1	0.056316847	0.135870321	0.09119087
6.2	0.059194056	0.140503631	0.095113103
6.3	0.062533028	0.145911636	0.099059822
6.4	0.065595714	0.150516338	0.103114682
6.5	0.068740285	0.155609362	0.107227049
6.6	0.071963331	0.160719836	0.111431359
6.7	0.075191433	0.16576396	0.115741927
6.8	0.078477562	0.170730525	0.120184112
6.9	0.081880188	0.175984842	0.124657471
7	0.085480416	0.180738233	0.129258779
7.1	0.08928808	0.185753602	0.133924139
7.2	0.093007276	0.191058187	0.138518652
7.3	0.096691551	0.196309494	0.143235418
7.4	0.100501744	0.202002632	0.148164669
7.5	0.104527219	0.207512533	0.152907744
7.6	0.10851692	0.213057596	0.157518341
7.7	0.112690851	0.218762299	0.162072104
7.8	0.117077457	0.224769065	0.167026056
7.9	0.121452994	0.23068931	0.172152073
8	0.125631433	0.236373604	0.177323468
8.1	0.129803664	0.242073321	0.182693955
8.2	0.134328725	0.248368875	0.18763416
8.3	0.139169916	0.254950652	0.192725057
8.4	0.144093802	0.260937621	0.197722013
8.5	0.148907659	0.266808818	0.202923051
8.6	0.153274253	0.272861563	0.208190742
8.7	0.15769113	0.279314028	0.213647274
8.8	0.162155609	0.285469527	0.219287267
8.9	0.166665046	0.291625113	0.224735005
9	0.171567848	0.297745811	0.230266239
9.1	0.176481845	0.303794928	0.235767316
9.2	0.181464098	0.309626339	0.241473432
9.3	0.186446476	0.315121924	0.246950481
9.4	0.191565183	0.320631624	0.252577189
9.5	0.196740333	0.327118532	0.258253493
9.6	0.201716969	0.332951663	0.263731479
9.7	0.20666138	0.338806553	0.269377303
9.8	0.212134656	0.344658821	0.275128021
9.9	0.217256498	0.350498141	0.280760143
10	0.222552069	0.356312986	0.286255353
10.1	0.227777158	0.36213655	0.291855944
10.2	0.233273021	0.36871252	0.297593932
10.3	0.238624784	0.374472473	0.303198199
10.4	0.244078596	0.380606611	0.308728094
10.5	0.249585897	0.386995318	0.314525036
10.6	0.255125638	0.393739965	0.320400137
10.7	0.260677545	0.400473201	0.326152905
10.8	0.265993805	0.407193236	0.331967995
10.9	0.271420186	0.413694035	0.337570024
11	0.277089967	0.419912992	0.343183277
11.1	0.282355078	0.426472941	0.349124146
11.2	0.288240534	0.432232749	0.354925196
11.3	0.293840893	0.437932764	0.360724432
11.4	0.299761728	0.443596529	0.366520594
11.5	0.305256336	0.449809471	0.372162255
11.6	0.310766297	0.455689465	0.377990266
11.7	0.31590939	0.461271694	0.383744684
11.8	0.321419369	0.466819034	0.389720579
11.9	0.327103144	0.472341045	0.395545473
12	0.332590877	0.478233944	0.401245219
12.1	0.337771925	0.484572247	0.40693365
12.2	0.343199076	0.490550962	0.412593789
12.3	0.348799787	0.496532989	0.418334904
12.4	0.354544194	0.502173394	0.424083178
12.5	0.360126742	0.507858976	0.429840264
12.6	0.365773151	0.513500371	0.435760643
12.7	0.371303981	0.518959325	0.441633316
12.8	0.376719638	0.524115897	0.44697212
12.9	0.382201787	0.529109022	0.452490967
13	0.388029973	0.53458718	0.458043819
13.1	0.393434474	0.539680597	0.463530675
13.2	0.398917871	0.544790693	0.468819725
13.3	0.404037327	0.550506196	0.474528084
13.4	0.409230888	0.556182659	0.480107292
13.5	0.414127079	0.561763833	0.485546744
13.6	0.419492517	0.566993061	0.491086312
13.7	0.424824566	0.572185053	0.496476397
13.8	0.430579138	0.577379687	0.501709345
13.9	0.435890948	0.583193466	0.507325463
14	0.440903494	0.588669014	0.512722607
14.1	0.445833327	0.593654148	0.518196947
14.2	0.451067043	0.598571146	0.523604252
14.3	0.455954173	0.603441391	0.529057623
14.4	0.461667016	0.608263291	0.534351486
14.5	0.466797597	0.613224149	0.539477334
14.6	0.47154817	0.618284521	0.544779458
14.7	0.47624688	0.623237593	0.549881138
14.8	0.480650835	0.628221284	0.555038912
14.9	0.485308891	0.633316117	0.560004213
15	0.49068448	0.638387651	0.565325856
15.1	0.495797547	0.643127611	0.570050437
15.2	0.500559824	0.647947674	0.574933781
15.3	0.505335896	0.652454484	0.580135444
15.4	0.510051944	0.656782247	0.584957454
15.5	0.514760042	0.661360015	0.590011441
15.6	0.519448872	0.665397139	0.594912264
15.7	0.524180521	0.669658586	0.599559779
15.8	0.528994945	0.674109273	0.604374164
15.9	0.533784786	0.678709187	0.60919021
16	0.538562138	0.682925932	0.61376158
16.1	0.543318886	0.687340963	0.618523593
16.2	0.547971502	0.691613304	0.623070822
16.3	0.552718554	0.695822958	0.627745604
16.4	0.557368387	0.700000825	0.632438606
16.5	0.562020271	0.704199284	0.636771819
16.6	0.566654289	0.708296766	0.641018614
16.7	0.571135663	0.712373045	0.645440445
16.8	0.575802396	0.716406379	0.649814852
16.9	0.580314984	0.720469924	0.653975553
17	0.584814383	0.724501399	0.658232787
17.1	0.589313437	0.728337619	0.662635515
17.2	0.593778969	0.732219334	0.667159366
17.3	0.598169376	0.736081173	0.671316683
17.4	0.602542416	0.740034624	0.675500378
17.5	0.60690099	0.744002534	0.679464188
17.6	0.611229768	0.747725823	0.683689389
17.7	0.615528557	0.751164017	0.68787164
17.8	0.619788377	0.754691708	0.69191957
17.9	0.623811909	0.75828733	0.696005622
18	0.627810405	0.761877379	0.699997932
18.1	0.631833463	0.765389895	0.70405948
18.2	0.636113684	0.769391668	0.707934586
18.3	0.640368577	0.77346818	0.711680574
18.4	0.644590876	0.777339264	0.715531091
18.5	0.648780446	0.781028138	0.719294838
18.6	0.652870833	0.784652854	0.722978882
18.7	0.656759005	0.788158866	0.726480267
18.8	0.66076628	0.791434809	0.730178187
18.9	0.66475116	0.795034475	0.734117103
19	0.668650096	0.798184191	0.73761202
19.1	0.672522509	0.801409985	0.741248315
19.2	0.676338919	0.804766191	0.744714985
19.3	0.679857246	0.807847177	0.748165312
19.4	0.683501513	0.810862495	0.751734385
19.5	0.687271458	0.813826185	0.755075907
19.6	0.6910587	0.816751243	0.758614631
19.7	0.694821926	0.81958317	0.762127525
19.8	0.698396961	0.822304751	0.765459933
19.9	0.701843694	0.824832485	0.768666384
20	0.705494752	0.8274266	0.771851314
20.1	0.708887051	0.830344985	0.774889433
20.2	0.712291505	0.833072735	0.778070351
20.3	0.715568939	0.835914741	0.781080523
20.4	0.718928313	0.838716284	0.783973766
20.5	0.722036973	0.841437079	0.786981829
20.6	0.72524324	0.844006179	0.790044091
20.7	0.728383468	0.846535496	0.792933927
20.8	0.731518462	0.849116961	0.795817528
20.9	0.734626513	0.851499587	0.798825069
21	0.737706574	0.853896746	0.801585359
21.1	0.740779265	0.85628866	0.80452187
21.2	0.743901294	0.858660901	0.807379038
21.3	0.746928727	0.860986947	0.810163954
21.4	0.750070584	0.863346432	0.813025681
21.5	0.753108317	0.865681546	0.815759251
21.6	0.756108193	0.867982252	0.818465585
21.7	0.759094299	0.870263528	0.821067918
21.8	0.762020669	0.872516219	0.823618042
21.9	0.764955172	0.874735053	0.826192871
22	0.767759102	0.876909832	0.828685961
22.1	0.770357505	0.879049041	0.831183555
22.2	0.772931978	0.881238362	0.833585825
22.3	0.775547081	0.88331154	0.835985055
22.4	0.778260323	0.885299519	0.838454777
22.5	0.780955416	0.887315306	0.840888718
22.6	0.783624598	0.889294897	0.84317772
22.7	0.786344799	0.891243947	0.84550226
22.8	0.78910264	0.893162816	0.847800133
22.9	0.791831734	0.895051861	0.84997302
23	0.794532232	0.896874329	0.852253901
23.1	0.797206488	0.898754869	0.854511757
23.2	0.799583859	0.900567813	0.856717794
23.3	0.802094527	0.902352021	0.858886951
23.4	0.804788665	0.90410785	0.861012759
23.5	0.807381643	0.905835655	0.863154065
23.6	0.80984204	0.907530206	0.865438001
23.7	0.812401141	0.909192206	0.867601711
23.8	0.814701469	0.91082756	0.869677654
23.9	0.816978035	0.912436609	0.871613229
24	0.819231267	0.914042073	0.873550949
24.1	0.821466592	0.915634215	0.875463107
24.2	0.823678515	0.917263486	0.877349954
24.3	0.8259434	0.918867475	0.879143606
24.4	0.828217662	0.920438147	0.880996957
24.5	0.830466916	0.921971719	0.882861136
24.6	0.832691338	0.923478865	0.884620761
24.7	0.83460972	0.924958371	0.886415846
24.8	0.836494259	0.926300201	0.88826297
24.9	0.838475016	0.927592741	0.890045419
25	0.840366292	0.928969027	0.891796498
25.1	0.84246288	0.930234164	0.893456549
25.2	0.844482889	0.931549354	0.895087481
25.3	0.846443474	0.932865813	0.896606806
25.4	0.848382707	0.934186213	0.898183347
25.5	0.850300753	0.935483166	0.899855825
25.6	0.852197777	0.936757017	0.901504046
25.7	0.854014282	0.937936078	0.903128284
25.8	0.855881361	0.939072166	0.904728812
25.9	0.857769384	0.940230067	0.906305901
26	0.859615385	0.941388089	0.907844449
26.1	0.861447912	0.94252567	0.909321937
26.2	0.863259633	0.943643117	0.910777371
26.3	0.864930119	0.944740733	0.912174183
26.4	0.866636993	0.945818819	0.913475695
26.5	0.868571678	0.946877672	0.914827888
26.6	0.870301896	0.947917586	0.916195472
26.7	0.872012498	0.948938601	0.917604094
26.8	0.873704561	0.949969643	0.918920414
26.9	0.875350084	0.951024722	0.920193395
27	0.87686702	0.952059522	0.921408976
27.1	0.878371288	0.953074374	0.92266467
27.2	0.879976078	0.954066676	0.923972981
27.3	0.881566431	0.954954932	0.925161116
27.4	0.883139093	0.955825353	0.926359192
27.5	0.884693549	0.956666765	0.927507417
27.6	0.886229696	0.957489834	0.928673359
27.7	0.88771543	0.958298386	0.929867164
27.8	0.889255776	0.959091935	0.931042862
27.9	0.890734379	0.959870155	0.932200682
28	0.892195415	0.960634596	0.933340853
28.1	0.893641634	0.96138669	0.934449471
28.2	0.895071425	0.96212702	0.935518763
28.3	0.896458293	0.962854118	0.936622203
28.4	0.897785114	0.963568196	0.937708467
28.5	0.899096599	0.964269463	0.938768181
28.6	0.900392892	0.964958124	0.939770656
28.7	0.901674136	0.965633987	0.940739519
28.8	0.902940476	0.966297217	0.941728024
28.9	0.904192054	0.966948471	0.942704739
29	0.905441441	0.967587946	0.943643724
29.1	0.906707231	0.968215832	0.944536794
29.2	0.907958507	0.968830918	0.945457627
29.3	0.909195981	0.969434493	0.946359853
29.4	0.910418427	0.9700271	0.947287452
29.5	0.911625996	0.970636581	0.948181201
29.6	0.912818837	0.971268623	0.949106718
29.7	0.913997099	0.97184532	0.949987172
29.8	0.915160929	0.972383112	0.950842992
29.9	0.916311361	0.972948261	0.951663409
30	0.917448747	0.973502022	0.952505256
30.1	0.918549308	0.974043362	0.953312972
30.2	0.919677993	0.974574324	0.954091164
30.3	0.9207699	0.975095089	0.9548835
30.4	0.921849577	0.975605835	0.955656585
30.5	0.922917101	0.976106735	0.956390715
30.6	0.923971329	0.976597965	0.957141703
30.7	0.925012401	0.977079692	0.957883098
30.8	0.926040454	0.977552085	0.958594763
30.9	0.927055629	0.978015309	0.959313086
31	0.92805806	0.978469527	0.960015108
31.1	0.929047885	0.978914898	0.960725815
31.2	0.930039788	0.979351581	0.961423135
31.3	0.931066957	0.97977973	0.962075897
31.4	0.931985193	0.980199498	0.96274783
31.5	0.932892144	0.980611036	0.963417446
31.6	0.933802347	0.981014493	0.964066962
31.7	0.934719012	0.981408993	0.964703536
31.8	0.93562951	0.981782143	0.965323853
31.9	0.936522084	0.982163046	0.965943468
32	0.937402494	0.982529261	0.966535157
32.1	0.938272294	0.982888254	0.967114143
32.2	0.939131732	0.983240248	0.967674102
32.3	0.939980133	0.983585369	0.968220293
32.4	0.94081762	0.983923742	0.968763444
32.5	0.94160924	0.984264497	0.969299312
32.6	0.942397412	0.98460265	0.969813637
32.7	0.943259431	0.984930587	0.970318008
32.8	0.944062307	0.985232152	0.97083286
32.9	0.944813487	0.985527956	0.971342442
33	0.945553758	0.985818714	0.971856798
33.1	0.946284769	0.986113428	0.972359155
33.2	0.947006623	0.986402057	0.972852106
33.3	0.947719423	0.986684969	0.973338041
33.4	0.948437769	0.986962272	0.973817894
33.5	0.949160744	0.987234068	0.974289625
33.6	0.949874293	0.98750046	0.974729826
33.7	0.950578525	0.987761548	0.975184264
33.8	0.951273558	0.988026589	0.975625561
33.9	0.951961627	0.988294079	0.976054754
34	0.952640648	0.98855589	0.976476808
34.1	0.953293923	0.988812135	0.976891832
34.2	0.953926515	0.989062923	0.977299933
34.3	0.95456191	0.989308364	0.977701217
34.4	0.955216173	0.989548562	0.978095789
34.5	0.955861655	0.989783623	0.978475093
34.6	0.956498464	0.990013418	0.978864805
34.7	0.957126702	0.990228834	0.97924026
34.8	0.957746472	0.990439077	0.979609003
34.9	0.958349378	0.99064239	0.979971538
35	0.958941775	0.990838982	0.980332322
35.1	0.95952628	0.991031612	0.980692759
35.2	0.960102989	0.991220356	0.981045103
35.3	0.960671994	0.991405287	0.981388684
35.4	0.961202951	0.991586479	0.981735898
35.5	0.961723937	0.991764003	0.982072944
35.6	0.962238307	0.991937816	0.982393093
35.7	0.962746138	0.992107318	0.982698685
35.8	0.963247506	0.992275269	0.982999212
35.9	0.963742487	0.99244061	0.983300401
36	0.964231156	0.992613791	0.983610774
36.1	0.964713585	0.992783178	0.98391018
36.2	0.965189849	0.992948331	0.984193644
36.3	0.965660019	0.993109748	0.984472339
36.4	0.966124167	0.993267627	0.984744328
36.5	0.966582365	0.993418715	0.985008599
36.6	0.967034683	0.993563436	0.985277519
36.7	0.967481189	0.99371059	0.985557141
36.8	0.967921954	0.993854518	0.985828827
36.9	0.968357044	0.993995286	0.986092444
37	0.968786528	0.99413296	0.98635221
37.1	0.969210472	0.994267604	0.986606948
37.2	0.969628942	0.994399282	0.986849427
37.3	0.970042004	0.99452792	0.987085079
37.4	0.970449722	0.994653341	0.987323194
37.5	0.97085216	0.9947715	0.98755226
37.6	0.971249382	0.994883569	0.987782434
37.7	0.97164145	0.994993317	0.988020294
37.8	0.972028426	0.995100789	0.988247371
37.9	0.97241109	0.995206032	0.988465442
38	0.972789592	0.995309088	0.98867155
38.1	0.973184546	0.995410473	0.988870571
38.2	0.973585805	0.995517366	0.989069841
38.3	0.973982588	0.995621864	0.989268896
38.4	0.97437414	0.995724016	0.989464137
38.5	0.974760124	0.995823874	0.989662997
38.6	0.975119114	0.995921486	0.989854549
38.7	0.975463334	0.9960169	0.990043676
38.8	0.975803969	0.996110164	0.990229423
38.9	0.976164533	0.996201323	0.990407466
39	0.976520004	0.996290422	0.990579689
39.1	0.976870448	0.996377507	0.990751598
39.2	0.977215931	0.99646262	0.990916402
39.3	0.977556518	0.996545804	0.991085013
39.4	0.977892272	0.996627057	0.991251953
39.5	0.978223257	0.996706364	0.991414487
39.6	0.978539596	0.996783872	0.991572107
39.7	0.978832444	0.996859617	0.991724423
39.8	0.979121458	0.99693364	0.991875743
39.9	0.979406686	0.997005978	0.992025629
40	0.979688175	0.997076666	0.992173042
