# Supplementary material for: Understanding the infection severity and epidemiological characteristics of mpox in the UK
Source: Nat Commun. 2024 Mar 11;15:2199. doi: 10.1038/s41467-024-45110-8 (PMC10928097; doi:10.1038/s41467-024-45110-8)
Supplement: Supplementary file 6 — Source Data [file 41467_2024_45110_MOESM6_ESM.zip › Source Data MPX/CHR_gender.csv]

biological_sex	n	N	p	upper	lower
Female	5	28	0.178571429	0.331123615	0.060598779
Male	167	3347	0.049895429	0.057476806	0.042734114
Both sexes	172	3375	0.050962963	0.058585496	0.043756006
