# Supplementary material for: Understanding the infection severity and epidemiological characteristics of mpox in the UK
Source: Nat Commun. 2024 Mar 11;15:2199. doi: 10.1038/s41467-024-45110-8 (PMC10928097; doi:10.1038/s41467-024-45110-8)
Supplement: Supplementary file 6 — Source Data [file 41467_2024_45110_MOESM6_ESM.zip › Source Data MPX/CHR_smoothed.csv]

spec_date	date_numeric	mid	upper	lower
07/03/2022	0	0.051708415	0.993863328	1.84E-05
08/03/2022	1	0.054536509	0.993087142	2.32E-05
09/03/2022	2	0.057507597	0.992226001	2.92E-05
10/03/2022	3	0.060625326	0.991273648	3.67E-05
11/03/2022	4	0.063892997	0.990223966	4.60E-05
12/03/2022	5	0.067313498	0.989071107	5.76E-05
13/03/2022	6	0.070889252	0.987809637	7.18E-05
14/03/2022	7	0.074622144	0.986434692	8.94E-05
15/03/2022	8	0.078513467	0.984942134	0.000110972
16/03/2022	9	0.082563848	0.983328713	0.00013729
17/03/2022	10	0.086773188	0.981592215	0.000169282
18/03/2022	11	0.091140602	0.9797316	0.000207995
19/03/2022	12	0.095664354	0.977747109	0.000254619
20/03/2022	13	0.100341801	0.975640343	0.000310495
21/03/2022	14	0.105169343	0.973414291	0.000377123
22/03/2022	15	0.110142376	0.971073314	0.000456159
23/03/2022	16	0.115255248	0.968623066	0.000549417
24/03/2022	17	0.120501233	0.966070347	0.000658866
25/03/2022	18	0.125872503	0.963422903	0.000786616
26/03/2022	19	0.131360114	0.960689146	0.000934912
27/03/2022	20	0.136954004	0.957877824	0.001106118
28/03/2022	21	0.142642999	0.954997632	0.0013027
29/03/2022	22	0.148414829	0.952056784	0.001527211
30/03/2022	23	0.154256158	0.949062551	0.001782276
31/03/2022	24	0.160152625	0.94602078	0.002070585
01/04/2022	25	0.166088892	0.942935416	0.002394887
02/04/2022	26	0.172048707	0.939808027	0.002757994
03/04/2022	27	0.178014973	0.936637351	0.003162797
04/04/2022	28	0.183969825	0.933418878	0.003612299
05/04/2022	29	0.189894719	0.930144452	0.00410965
06/04/2022	30	0.195770523	0.926801918	0.004658216
07/04/2022	31	0.201577613	0.923374792	0.005261647
08/04/2022	32	0.207295976	0.919841951	0.005923974
09/04/2022	33	0.212905308	0.916177332	0.00664972
10/04/2022	34	0.218385123	0.912349626	0.007444027
11/04/2022	35	0.223714849	0.908321951	0.0083128
12/04/2022	36	0.228873935	0.904051486	0.009262867
13/04/2022	37	0.233841945	0.89948906	0.010302157
14/04/2022	38	0.238598653	0.894578685	0.011439885
15/04/2022	39	0.243124132	0.889257033	0.012686757
16/04/2022	40	0.247398841	0.883452884	0.014055177
17/04/2022	41	0.251403704	0.877086559	0.015559456
18/04/2022	42	0.255120187	0.870069434	0.017216019
19/04/2022	43	0.258530363	0.862303606	0.019043574
20/04/2022	44	0.261616987	0.853681906	0.021063235
21/04/2022	45	0.264363551	0.844088488	0.023298541
22/04/2022	46	0.266754351	0.83340035	0.025775291
23/04/2022	47	0.268774541	0.82149028	0.028521112
24/04/2022	48	0.270410198	0.808231907	0.031564554
25/04/2022	49	0.271648377	0.793507724	0.034933487
26/04/2022	50	0.272477173	0.777221188	0.03865242
27/04/2022	51	0.272884327	0.759338943	0.04273206
28/04/2022	52	0.272852893	0.739978329	0.047144409
29/04/2022	53	0.27236576	0.719324292	0.051837227
30/04/2022	54	0.271407286	0.697587261	0.056742093
01/05/2022	55	0.269963497	0.674978869	0.061779885
02/05/2022	56	0.268022284	0.651682848	0.066869351
03/05/2022	57	0.265573634	0.62782632	0.071937718
04/05/2022	58	0.262609871	0.603458323	0.076931294
05/05/2022	59	0.259125905	0.578543162	0.081823207
06/05/2022	60	0.255113944	0.552989475	0.086605957
07/05/2022	61	0.250542969	0.526750391	0.091243873
08/05/2022	62	0.245363559	0.499875187	0.095652583
09/05/2022	63	0.239529469	0.472462851	0.099726995
10/05/2022	64	0.233004023	0.444654797	0.103348545
11/05/2022	65	0.2257641	0.416684899	0.106369386
12/05/2022	66	0.217811068	0.38886638	0.108625668
13/05/2022	67	0.209181898	0.361551776	0.109965628
14/05/2022	68	0.199950137	0.335077563	0.110278088
15/05/2022	69	0.190210347	0.309680889	0.109517768
16/05/2022	70	0.180092274	0.285540751	0.107714331
17/05/2022	71	0.169738979	0.262756247	0.104962282
18/05/2022	72	0.159324048	0.241448144	0.10139901
19/05/2022	73	0.149043856	0.221791081	0.09717802
20/05/2022	74	0.13909863	0.20397224	0.092461535
21/05/2022	75	0.129674116	0.188122804	0.087429523
22/05/2022	76	0.120926515	0.174264294	0.082287177
23/05/2022	77	0.112972491	0.162301255	0.07725374
24/05/2022	78	0.105884788	0.152060457	0.072531698
25/05/2022	79	0.0996928	0.143348189	0.068272702
26/05/2022	80	0.094386712	0.135992738	0.064558642
27/05/2022	81	0.089923524	0.129856347	0.061404089
28/05/2022	82	0.086233579	0.124820866	0.05877411
29/05/2022	83	0.083226691	0.120761676	0.056607162
30/05/2022	84	0.080797601	0.117525428	0.054834376
31/05/2022	85	0.078830968	0.114922478	0.053390297
01/06/2022	86	0.077206388	0.11273746	0.052214517
02/06/2022	87	0.07580395	0.110753727	0.051247434
03/06/2022	88	0.074510582	0.108782216	0.050425254
04/06/2022	89	0.073226994	0.106684354	0.049678712
05/06/2022	90	0.071874531	0.10438178	0.048937733
06/06/2022	91	0.07040085	0.10185137	0.048141339
07/06/2022	92	0.068783254	0.099110228	0.0472494
08/06/2022	93	0.067028825	0.096199082	0.04625116
09/06/2022	94	0.06517107	0.093171744	0.045166247
10/06/2022	95	0.0632636	0.090093008	0.044037221
11/06/2022	96	0.061371911	0.087041178	0.042916894
12/06/2022	97	0.059564706	0.084108516	0.041855748
13/06/2022	98	0.057906003	0.081394883	0.040893771
14/06/2022	99	0.056448942	0.078994501	0.040058168
15/06/2022	100	0.055231601	0.076979946	0.039365543
16/06/2022	101	0.05427471	0.075389143	0.038825532
17/06/2022	102	0.053580891	0.074219981	0.038442794
18/06/2022	103	0.053135005	0.073433997	0.038215734
19/06/2022	104	0.052905353	0.072966929	0.038132636
20/06/2022	105	0.052845658	0.072741545	0.038167596
21/06/2022	106	0.052897966	0.072678051	0.038279016
22/06/2022	107	0.052996614	0.072699308	0.038412477
23/06/2022	108	0.053073312	0.072731038	0.038508027
24/06/2022	109	0.053063069	0.072700121	0.03850991
25/06/2022	110	0.052910386	0.072535463	0.038375339
26/06/2022	111	0.052574804	0.072174464	0.038079176
27/06/2022	112	0.05203486	0.07157413	0.037613582
28/06/2022	113	0.051289673	0.070721893	0.036984332
29/06/2022	114	0.050357853	0.069640054	0.036206805
30/06/2022	115	0.049273998	0.068380499	0.035303821
01/07/2022	116	0.048083511	0.067011157	0.034305498
02/07/2022	117	0.046836772	0.065599769	0.033249446
03/07/2022	118	0.04558367	0.064201508	0.032179177
04/07/2022	119	0.044369258	0.062854424	0.031139843
05/07/2022	120	0.043230943	0.06158243	0.030172344
06/07/2022	121	0.042197257	0.060402228	0.029308037
07/07/2022	122	0.041288003	0.059329837	0.028565969
08/07/2022	123	0.040515425	0.058383808	0.027953322
09/07/2022	124	0.039886012	0.057584521	0.027468563
10/07/2022	125	0.039402581	0.056950918	0.027106011
11/07/2022	126	0.039066332	0.056497103	0.02686029
12/07/2022	127	0.038878621	0.056231132	0.026729307
13/07/2022	128	0.038842278	0.056157016	0.026715039
14/07/2022	129	0.038962303	0.056279185	0.026822316
15/07/2022	130	0.039245875	0.056607121	0.027056564
16/07/2022	131	0.039701617	0.057157539	0.027421689
17/07/2022	132	0.040338119	0.057952343	0.027918954
18/07/2022	133	0.041161758	0.05901227	0.028547006
19/07/2022	134	0.042173901	0.060347944	0.029302372
20/07/2022	135	0.043367613	0.061951179	0.030179235
21/07/2022	136	0.044724134	0.063789388	0.031167369
22/07/2022	137	0.046209526	0.065804688	0.032247943
23/07/2022	138	0.047772127	0.067917434	0.033388169
24/07/2022	139	0.049341629	0.070032237	0.034536918
25/07/2022	140	0.05083071	0.072044002	0.035623863
26/07/2022	141	0.052139974	0.073842289	0.036564176
27/07/2022	142	0.053166445	0.075314465	0.03726907
28/07/2022	143	0.053815011	0.076350364	0.037659927
29/07/2022	144	0.054011187	0.076851803	0.037681789
30/07/2022	145	0.053712781	0.076747868	0.03731203
31/07/2022	146	0.052917791	0.076012224	0.036562378
01/08/2022	147	0.051666488	0.074675319	0.035475302
02/08/2022	148	0.050036969	0.072825078	0.034117226
03/08/2022	149	0.04813511	0.070594582	0.032570649
04/08/2022	150	0.046081241	0.068141103	0.030925982
05/08/2022	151	0.043996437	0.065624061	0.029273288
06/08/2022	152	0.041991027	0.063188547	0.027694307
07/08/2022	153	0.040156892	0.060957128	0.026255814
08/08/2022	154	0.038563898	0.059028654	0.025005564
09/08/2022	155	0.037259825	0.057480686	0.023971449
10/08/2022	156	0.036272609	0.056372271	0.023163607
11/08/2022	157	0.035613637	0.055745127	0.022578483
12/08/2022	158	0.035281142	0.055622903	0.022203629
13/08/2022	159	0.035263124	0.056009388	0.022022148
14/08/2022	160	0.035539621	0.056887269	0.022015933
15/08/2022	161	0.036084471	0.058219033	0.02216727
16/08/2022	162	0.036866852	0.059950931	0.02245893
17/08/2022	163	0.037852929	0.062019729	0.022873401
18/08/2022	164	0.039007844	0.064360786	0.023392221
19/08/2022	165	0.040298104	0.066915277	0.023996273
20/08/2022	166	0.041694211	0.069634698	0.024667426
21/08/2022	167	0.043173182	0.072482	0.025391241
22/08/2022	168	0.044720533	0.075430363	0.026159786
23/08/2022	169	0.046331332	0.078461701	0.026973354
24/08/2022	170	0.048010074	0.081566716	0.0278402
25/08/2022	171	0.049769347	0.084746844	0.02877423
26/08/2022	172	0.05162745	0.088016558	0.029791412
27/08/2022	173	0.053605284	0.091403505	0.030906131
28/08/2022	174	0.055722873	0.094944479	0.032128558
29/08/2022	175	0.057995884	0.098676998	0.033463513
30/08/2022	176	0.060432477	0.102628569	0.034910522
31/08/2022	177	0.063030746	0.106807322	0.036464161
01/09/2022	178	0.065777005	0.111197711	0.038113619
02/09/2022	179	0.068645105	0.11576316	0.039840992
03/09/2022	180	0.071596907	0.120454346	0.0416188
04/09/2022	181	0.07458393	0.125218966	0.043408254
05/09/2022	182	0.077550028	0.130007787	0.045160093
06/09/2022	183	0.080434781	0.134773683	0.046819058
07/09/2022	184	0.083177144	0.139464488	0.048331259
08/09/2022	185	0.085718824	0.144014794	0.049651774
09/09/2022	186	0.088006931	0.148343361	0.050749075
10/09/2022	187	0.089995575	0.152360064	0.051604215
11/09/2022	188	0.091646356	0.155980594	0.05220553
12/09/2022	189	0.092927939	0.159141959	0.052542043
13/09/2022	190	0.093815087	0.161810598	0.052599375
14/09/2022	191	0.094287658	0.163978417	0.052360419
15/09/2022	192	0.094330019	0.165648521	0.051810357
16/09/2022	193	0.093931214	0.166818289	0.050943153
17/09/2022	194	0.09308598	0.167469296	0.049765915
18/09/2022	195	0.091796494	0.167570099	0.048298934
19/09/2022	196	0.090074447	0.167090772	0.046571971
20/09/2022	197	0.087942945	0.166021597	0.044619488
21/09/2022	198	0.085437657	0.164386148	0.042477733
22/09/2022	199	0.082606766	0.162242421	0.040184794
23/09/2022	200	0.079509446	0.159672408	0.037782508
24/09/2022	201	0.076212949	0.1567667	0.03531767
25/09/2022	202	0.072788605	0.15361273	0.032840465
26/09/2022	203	0.069307311	0.150292225	0.030399837
27/09/2022	204	0.065835128	0.146887319	0.028037539
28/09/2022	205	0.062429575	0.143489527	0.025783445
29/09/2022	206	0.059137027	0.140204314	0.02365396
30/09/2022	207	0.055991398	0.137146834	0.021653813
01/10/2022	208	0.05301409	0.134429552	0.019780023
02/10/2022	209	0.050214976	0.132147241	0.018026182
03/10/2022	210	0.047594168	0.130366623	0.01638544
04/10/2022	211	0.045144211	0.129126058	0.014851545
05/10/2022	212	0.042852454	0.128446146	0.013418371
06/10/2022	213	0.040703334	0.128347094	0.012079079
07/10/2022	214	0.038680401	0.128865684	0.010825971
08/10/2022	215	0.03676797	0.130064897	0.009651444
09/10/2022	216	0.034952318	0.132032644	0.008549633
10/10/2022	217	0.033222122	0.134867237	0.007517964
11/10/2022	218	0.03156801	0.138656181	0.006557468
12/10/2022	219	0.029983446	0.143487538	0.005670932
13/10/2022	220	0.028464576	0.149455628	0.00486139
14/10/2022	221	0.027009556	0.156667838	0.004130845
15/10/2022	222	0.025617797	0.165255474	0.003479436
16/10/2022	223	0.024289227	0.175383801	0.002905253
17/10/2022	224	0.023023705	0.187252346	0.002404724
18/10/2022	225	0.021820649	0.201081167	0.001973203
19/10/2022	226	0.020678685	0.217107701	0.001605183
20/10/2022	227	0.019595571	0.235567903	0.001294689
21/10/2022	228	0.018568428	0.256665366	0.001035613
22/10/2022	229	0.017594385	0.280527452	0.000821955
23/10/2022	230	0.01667071	0.307167531	0.000647861
24/10/2022	231	0.015794815	0.336454676	0.00050767
