# Supplementary material for: Understanding the infection severity and epidemiological characteristics of mpox in the UK
Source: Nat Commun. 2024 Mar 11;15:2199. doi: 10.1038/s41467-024-45110-8 (PMC10928097; doi:10.1038/s41467-024-45110-8)
Supplement: Supplementary file 6 — Source Data [file 41467_2024_45110_MOESM6_ESM.zip › Source Data MPX/CHR_weekly_masked.csv]

week	p	upper	lower	N	n
01/05/2022	0.5	0.939169724	0.060830276	*	*
08/05/2022	0.125	0.397044246	0.000556793	*	*
15/05/2022	0.188405797	0.285822353	0.104855079	69	13
22/05/2022	0.075	0.126984475	0.034123765	120	9
29/05/2022	0.06504065	0.113521254	0.027690541	123	8
05/06/2022	0.097435897	0.141931073	0.059380701	195	19
12/06/2022	0.034246575	0.05743843	0.016100544	292	10
19/06/2022	0.069970845	0.098781223	0.045082074	343	24
26/06/2022	0.046703297	0.070200084	0.027117397	364	17
03/07/2022	0.036423841	0.059796437	0.017898888	302	11
10/07/2022	0.037735849	0.060805528	0.019251127	318	12
17/07/2022	0.032467532	0.054486397	0.015252559	308	10
24/07/2022	0.065972222	0.096810459	0.039852844	288	19
31/07/2022	0.06302521	0.096524729	0.035282298	238	15
07/08/2022	0.014150943	0.033547203	0.002376257	*	*
14/08/2022	0.04964539	0.090017004	0.019390439	141	7
21/08/2022	0.046728972	0.092684655	0.01429884	107	5
28/08/2022	0.052631579	0.121387049	0.009294529	*	*
04/09/2022	0.079365079	0.154842095	0.024903858	63	5
11/09/2022	0.097560976	0.200342605	0.025471714	*	*
18/09/2022	0.129032258	0.260101147	0.034742725	*	*
25/09/2022	0.043478261	0.157914758	9.78E-05	*	*
02/10/2022	0	0.09987618	0	*	*
09/10/2022	0.071428571	0.247648787	0.000202559	*	*
16/10/2022	0	0.187365664	0	*	*
23/10/2022	0	0.771480186	0	*	*
