# Supplementary material for: Understanding the infection severity and epidemiological characteristics of mpox in the UK
Source: Nat Commun. 2024 Mar 11;15:2199. doi: 10.1038/s41467-024-45110-8 (PMC10928097; doi:10.1038/s41467-024-45110-8)
Supplement: Supplementary file 6 — Source Data [file 41467_2024_45110_MOESM6_ESM.zip › Source Data MPX/main_plot_posterior_draws_IHR.csv]

p_hosp	total_incidence	non_ascertained	average_ascertainment
0.0499380449300528	3527	174	0.8941407528222233
0.05221936767101423	3459	106	0.9284339127493715
0.046195688960396844	3746	393	0.8132818840624555
0.038960741314491246	4812	1459	0.6833982087976124
0.037176488590325955	4772	1419	0.7104049437143355
0.03795925564439582	4686	1333	0.6855572800087911
0.03668965782369946	4637	1284	0.6581089847627175
0.0407612779704326	4473	1120	0.7151163061686009
0.03943800349245336	4182	829	0.7096647184340904
0.047735158228884744	3646	293	0.8402305612949162
0.03694551280183575	4760	1407	0.6819862957439806
0.03695867676169453	4371	1018	0.6822121085554786
0.040381587588746375	4666	1313	0.7043439330387631
0.038951059312367343	4482	1129	0.7024430321874101
0.03361655751524107	4932	1579	0.6390880374900584
0.043635538423208685	3811	458	0.7976070253778021
0.0450512672316889	3912	559	0.77541533242854
0.044283578513817506	3947	594	0.824230591145627
0.04308574628499381	4288	935	0.72713626251439345
0.042151069037820864	4037	684	0.7644958503997658
0.03335111140963056	5187	1834	0.6055215751365762
0.04647013978529874	3766	413	0.8114196655503932
0.04297177999341206	4116	763	0.781322524854605
0.0436349304296186	4475	1122	0.7353210495003047
0.037822969092643786	4482	1129	0.6970034926328178
0.03768870040259322	4848	1495	0.6831363533368988
0.032759257854132647	5589	2236	0.581777710072129
0.0478572807722511	3631	278	0.8414211115609548
0.03985030655239118	4622	1269	0.7204477037320901
0.04084136205306718	4356	1003	0.7448885799787265
0.04138439212689636	4112	759	0.7542123316131067
0.03900782220022022	4524	1171	0.7603754164229031
0.0456327290992569	3625	272	0.8008603296197546
0.04327213377610703	4175	822	0.7490622526255359
0.042020902218584406	4085	732	0.7874784022344495
0.045541639530881535	3944	591	0.8273207523359354
0.03619316545490464	4802	1449	0.6615506844563405
0.04642415774032539	4239	886	0.8016131514311697
0.04406045314526985	3857	504	0.8037009014450966
0.044561210165160986	4014	661	0.8078859545323978
0.04256989356704198	4338	985	0.7447072208690549
0.04483389389456555	3794	441	0.822471583785762
0.048072990459736335	3908	555	0.8186812197833672
0.03656183699294629	4892	1539	0.6644046049373311
0.038054994462800806	4231	878	0.7461091429854433
0.04089548078073865	4203	850	0.7713545202431573
0.041573464954925615	4242	889	0.7250339800119738
0.043732546709598245	4171	818	0.7816172743208252
0.03259834328970127	5372	2019	0.6019939345282129
0.03518358233616147	4693	1340	0.6637246773254571
0.04017174848845199	4413	1060	0.7119589952550374
0.04094857860288496	4338	985	0.7454869119433407
0.038480711643744524	4295	942	0.7301864788733763
0.041814426714015945	4089	736	0.7509419095159396
0.043226967790412005	4000	647	0.7812510525099414
0.04618649052703547	4172	819	0.7758228941228646
0.035343855384453685	4902	1549	0.6742482437229393
0.041027129739628264	4413	1060	0.775365953520438
0.042010134095625644	4388	1035	0.6780072810985043
0.04322859307262623	4074	721	0.7643829154539663
0.039362900296406426	3948	595	0.7370100390143258
0.044881062162230395	3957	604	0.7959213117829887
0.04538966666857547	3815	462	0.8067220830673393
0.048747468234119226	3945	592	0.804534635610642
0.04206497349160602	4332	979	0.7274990801973067
0.038646862714822414	4240	887	0.730585781823507
0.04279796486107418	3848	495	0.7859348613001256
0.042491508412551005	4142	789	0.7782751431337478
0.03953922425217314	4292	939	0.7881740457437499
0.04207376409649665	3907	554	0.7804152200619715
0.04050159205858028	4165	812	0.7365137014804656
0.043043637647790484	4000	647	0.798630411500435
0.03737460125001584	4142	789	0.7528309327846063
0.04520936317214981	3767	414	0.8682135309808937
0.045878812893459055	3786	433	0.8016909630107641
0.03780849494567506	4455	1102	0.7245490499779248
0.03542213214675653	4666	1313	0.6545438151024545
0.05205613582415591	4050	697	0.8507383285361485
0.040225663391650554	4489	1136	0.7376939036989275
0.03933040133462719	4361	1008	0.7336571225498575
0.044445192156813446	4108	755	0.8147520222003567
0.04090089500554757	4236	883	0.7649381506527149
0.038771890561636935	4250	897	0.7434275123946654
0.04321515391423647	3965	612	0.8006792740486969
0.04813422842711859	4270	917	0.772668727387097
0.04219270755567929	4110	757	0.7869213428861961
0.04600704000137031	3713	360	0.8122333792570641
0.036694801397703605	4184	831	0.7318307493254146
0.04456360196609194	4455	1102	0.7938423135274486
0.03513546879373912	5227	1874	0.6246118901857952
0.03267755380275142	5056	1703	0.6263488761729701
0.03898258866574487	4437	1084	0.7019606207804832
0.04481997753124518	4074	721	0.8216399692574277
0.040380506464439476	4460	1107	0.7113228329609672
0.04619693907860059	3689	336	0.8230474935507905
0.03893417113056232	4487	1134	0.7500178962583762
0.04525298017240457	3835	482	0.8118968331164872
0.044589019072595985	3927	574	0.8078806951586126
0.04604927071845043	4044	691	0.8176520881987214
0.044917629630733535	3655	302	0.8248263024882498
0.04220685031564995	4122	769	0.778604825611807
0.03904335352331335	4233	880	0.7225459069175802
0.049089332134679156	3689	336	0.8446340510314282
0.04427035903498266	3854	501	0.8306888190126687
0.04466264331151549	3838	485	0.7819811909954036
0.04401669532493438	4385	1032	0.7920890124675813
0.0422194627496883	4164	811	0.7614086536884116
0.04313358007943804	4274	921	0.7786969604187952
0.037709347493064475	4337	984	0.7139590567030538
0.039656305990333374	4571	1218	0.6805420024250619
0.04043401880968329	4506	1153	0.6830952588184027
0.04589061390825793	3997	644	0.8212185667815486
0.032051854684778634	5076	1723	0.6237016372908215
0.03402107708283483	5135	1782	0.6146805773974352
0.034753800807499374	5194	1841	0.611047017953258
0.036567881686173316	4240	887	0.7322291590980159
0.03958505786630911	4774	1421	0.6595384318242804
0.04811708593139828	4033	680	0.8336930096819342
0.046549789031967735	3887	534	0.7948617333734733
0.04427409232296592	4492	1139	0.7335287517559225
0.044557570884292366	3454	101	0.8783941709289377
0.046565239711998996	4056	703	0.8033702409573855
0.03894236487974513	4382	1029	0.731182515189303
0.04348693436449764	3884	531	0.8183473435935938
0.04961263587988626	3797	444	0.8576079215729882
0.04559811439883396	3914	561	0.8308041005646919
0.04687635682506539	4148	795	0.7873013610258793
0.03835135861392159	4830	1477	0.6841095089098234
0.0498564579152261	3561	208	0.8898503145166538
0.05297772007909863	3496	143	0.8957418006718832
0.03813284089207023	4801	1448	0.7003523000514859
0.038201580972004365	4103	750	0.6972345729868329
0.03505039822917413	4844	1491	0.6394401562694209
0.03238026193006342	4680	1327	0.6758730951033491
0.04164301125455824	4218	865	0.7667827027489229
0.031005622783915103	5206	1853	0.6112545521036649
0.04424238356284292	4075	722	0.7899922554798401
0.03851086376062287	4549	1196	0.7274227504713158
0.035786183038829904	4670	1317	0.6784766045110768
0.03469790592782908	4493	1140	0.6891367218666353
0.047508448473235335	3922	569	0.8315045049174864
0.048388690909475535	4040	687	0.7885869214250649
0.03823988725534435	4373	1020	0.7342414957428371
0.03996045272833701	4636	1283	0.7694440229140546
0.04373145711963744	4311	958	0.7370464161700178
0.04756309711721711	3737	384	0.8373898195276651
0.042237860989255395	3946	593	0.7829383371331504
0.04372353668645612	4100	747	0.7992069612758339
0.039558757613934306	4801	1448	0.7146099060315354
0.042506281170562724	4245	892	0.7560422050523844
0.04853703679728309	4319	966	0.7644992626314894
0.04277618765912095	3932	579	0.7845942605919015
0.040312668413065356	4183	830	0.7495000833625334
0.03738166032990479	4920	1567	0.6826988692716259
0.053153185074029545	3495	142	0.8815195819374406
0.046210559105980056	3919	566	0.8192725258821242
0.04878650249496245	3763	410	0.8559541203654375
0.04228521006347012	3997	644	0.7660913662787915
0.04168508692017377	4522	1169	0.7329127884276762
0.04652550185621339	3786	433	0.8637509444430903
0.04810263944917744	4101	748	0.8017751670218982
0.03997331025794254	3980	627	0.7961055865505783
0.04515603300791341	4257	904	0.7364310493424155
0.03513774933165595	5521	2168	0.6350934749148479
0.03637540810648269	4597	1244	0.6462148368475417
0.03561571480095056	4828	1475	0.682743365746087
0.04929693123300198	3822	469	0.8567354421760163
0.034683995488903836	4683	1330	0.6828828201182355
0.03365262713835964	4728	1375	0.6562596368170002
0.032677563111700184	6129	2776	0.5472099177252626
0.026364681718760722	6547	3194	0.4741512324556908
0.029881234345144073	6346	2993	0.5225588542864102
0.03209433097414002	5323	1970	0.6041368767126861
0.030481547109974406	5593	2240	0.5420330307803262
0.04181974779835953	4048	695	0.7822013287961495
0.0395470174680017	4531	1178	0.7045282097479856
0.04371574158057693	4080	727	0.77652093535767
0.046959362485390455	3947	594	0.7802975083552449
0.04142563504784868	3939	586	0.8087796049898298
0.04902158768313763	3869	516	0.8130817160348226
0.03774746659676995	4245	892	0.7590518177111908
0.0412712896777076	4149	796	0.7662251504665795
0.04508648067018063	4114	761	0.7672840291466996
0.0449629722019645	3813	460	0.8138561124409185
0.04700638274314532	4203	850	0.7903150834241282
0.044394985633661316	4106	753	0.7543162992259188
0.03733608890301398	4358	1005	0.6870556034375472
0.034666475243861544	5148	1795	0.5992834987313971
0.04365963561509797	3933	580	0.8349037951084752
0.04177324669236608	4223	870	0.7730726440683072
0.04420294603686889	4031	678	0.7693040736083906
0.04747869288969788	3846	493	0.8394709312738668
0.03592454723276636	4593	1240	0.6765548117672624
0.035814948549626045	4826	1473	0.6772962488614931
0.03639192608254741	4312	959	0.6990891231864883
0.04208413221792561	4440	1087	0.7468310469411696
0.04261971663110561	4278	925	0.7348556913378839
0.04030028686540509	4100	747	0.7766740058523436
0.04283421415004221	4304	951	0.775966999467176
0.04351401138197349	4134	781	0.7348199191716536
0.048440940377441635	3636	283	0.8529596306621966
0.04437264490686423	3812	459	0.8446612729084406
0.04691662449959589	3834	481	0.829142823009342
0.03448905663572269	4656	1303	0.6834503643141658
0.03747494022660026	4811	1458	0.6480662433738854
0.04430140894281007	3849	496	0.8342356682092223
0.04606231875292317	3977	624	0.7588029663597368
0.043240246918336195	4550	1197	0.7210959464065243
0.03796021766689139	4473	1120	0.7004425372110697
0.04639440054489618	3804	451	0.8564254633402243
0.040141487992358026	4091	738	0.8112091963266372
0.0480369250812817	3789	436	0.8585537787796872
0.041751427992303525	4445	1092	0.6659400355399732
0.046663143702584176	3946	593	0.830372046780205
0.0422642836985847	4161	808	0.7815464784662001
0.03414114173492051	5128	1775	0.6263941735070602
0.03782042838260929	4799	1446	0.6441760528318682
0.03651144290712612	5004	1651	0.670063792328791
0.048064243457682586	3712	359	0.8602222774188724
0.040308797041172184	4782	1429	0.6663334250415672
0.04522309834363831	4334	981	0.7867941136185495
0.04263042410745801	4225	872	0.7546285297993666
0.0393892194214992	4162	809	0.7529284875808223
0.044310626070212855	4002	649	0.7836171185650361
0.038683948431231546	4339	986	0.7303696801457524
0.0336879364820131	4956	1603	0.6819209989027768
0.04889004004477825	3594	241	0.8536134766197115
0.03281456753570579	5136	1783	0.620295509284274
0.04968656795653268	3778	425	0.8400421440805244
0.04703661355612446	3872	519	0.8004015733312487
0.046746137681096644	4164	811	0.7756200079631274
0.035717026463676894	5030	1677	0.6886948104719588
0.04300532703131171	4507	1154	0.7326621006368947
0.04177032224699211	4030	677	0.8163074442932451
0.051876956458953835	3597	244	0.8554187516121453
0.030895703788911988	5236	1883	0.6448540931268927
0.03637631236045375	4473	1120	0.7076635354509525
0.03825270716961945	4532	1179	0.6877491011855577
0.03884152530951705	4236	883	0.7698740580731944
0.04283231657781668	3775	422	0.8188066806202777
0.04230094728502026	3983	630	0.7975688267859321
0.03769573368247942	4631	1278	0.703038669698937
0.04225474010819455	4041	688	0.7789246750797302
0.04317300383295522	4124	771	0.7653557390008414
0.0423806480869377	4538	1185	0.7284113660231093
0.03989494042325505	4680	1327	0.7202258333098993
0.03860167693371135	4185	832	0.7793991948816459
0.036777491268783144	4271	918	0.7268160664537541
0.0452510737903317	3844	491	0.8015905023615817
0.03866436722408172	4130	777	0.719161577073885
0.04396525552116527	3996	643	0.8059968196156325
0.03773056778449755	5060	1707	0.6449224118494624
0.03887943527264545	4338	985	0.7557972525317772
0.037638859702457506	4830	1477	0.6758150484548767
0.03532857406146859	4664	1311	0.6679119516272927
0.03672030939476057	4822	1469	0.6630974919778838
0.0485724218113566	3620	267	0.8673742731279419
0.03683128785633863	3981	628	0.7668551085589639
0.03783771608729357	4005	652	0.7706173291248348
0.043899111766705634	4600	1247	0.7291242180530906
0.04351621653161576	4010	657	0.791237727049322
0.050796052579588954	3766	413	0.8231122073281734
0.03908710502021268	4597	1244	0.7131587902613424
0.04180244424494314	4831	1478	0.6629979427066841
0.03773746950974073	4591	1238	0.6618208552784193
0.04807224999038843	3839	486	0.8014561277569648
0.036977241703579994	5019	1666	0.6677938346709665
0.050788263948871995	3620	267	0.8487443005846398
0.045236986197402525	3751	398	0.8214407317314398
0.04844265911634476	3589	236	0.8463477583750818
0.04212585904816695	4619	1266	0.7238644906535987
0.03971223868372279	4783	1430	0.7414093795209388
0.04023569010326075	4622	1269	0.730027147373754
0.04361049937018377	3837	484	0.8051093743350392
0.028989892110828416	5634	2281	0.5333152929675608
0.034742885701205435	4944	1591	0.626424691685195
0.04551130908001496	3937	584	0.7887465682432837
0.040680987842166574	4027	674	0.7528339730661118
0.039172502648715794	4545	1192	0.7491116792907875
0.04014537226905349	4563	1210	0.7400987628870804
0.04075316706160555	4182	829	0.7683915784605531
0.03934795924613032	3915	562	0.7510314611947164
0.042748759009257266	3878	525	0.8142368090913912
0.039819937713708835	4104	751	0.7611779112758238
0.04394180986898892	4042	689	0.7866234195697034
0.04248616606557744	3999	646	0.7648660988375516
0.04895235543342663	3717	364	0.8676592251896508
0.03806011567166855	4554	1201	0.7009209857301563
0.05028893838799797	4028	675	0.88798547038479
0.04148928126254333	4220	867	0.7537445878709911
0.043190240575965336	4014	661	0.779435558677264
0.04529924663908896	3763	410	0.812450789709974
0.04483616742091095	3917	564	0.7837469263987037
0.04647327987553545	3959	606	0.8337206744421072
0.050608244470262354	3683	330	0.8921353053320218
0.041225805120313534	4554	1201	0.6990622481413735
0.03716349308326736	4610	1257	0.7265020403032367
0.03883199434860359	4475	1122	0.7195780137278384
0.045379535574567496	3779	426	0.8300594486583791
0.05021621233564031	3708	355	0.8565746946642595
0.04843897508017611	3682	329	0.8669297626888754
0.048496572639540526	3676	323	0.859541001871332
0.035053025313401646	4420	1067	0.6976459584451469
0.033863373386154666	4631	1278	0.652855787164065
0.040838984245911626	3933	580	0.8190173624645717
0.039348247822454975	4608	1255	0.675455624817848
0.047444415281627794	3802	449	0.8163219968212253
0.04341829828799859	4207	854	0.7630611339757154
0.043833066934847724	3954	601	0.8043534089858909
0.04672354159834572	3990	637	0.7982548628295436
0.04191428856473409	4191	838	0.7468507247809375
0.037931622404827066	4670	1317	0.7052099173340695
0.030369747966886126	5620	2267	0.5710891588400437
0.0475531711625058	3560	207	0.8612070063732331
0.04029188587413675	4603	1250	0.7186948352029598
0.03758080733570434	4710	1357	0.6681899963163374
0.04440584961121724	3912	559	0.7927116136648316
0.046041128468565784	3959	606	0.8322772977196047
0.047077619149973535	3871	518	0.819491321935627
0.041948225884712934	4546	1193	0.6952719649827179
0.03604120409186594	4671	1318	0.7077289346796165
0.04468543432135341	4231	878	0.7748519073391944
0.04497136019912938	3774	421	0.8201740335586591
0.04067129335557152	4443	1090	0.7393693947328398
0.04773877428063234	3692	339	0.8193593590412447
0.04403256452436588	3769	416	0.8405776492914192
0.043119893811095406	4148	795	0.751802887642984
0.037286730201827906	5017	1664	0.6493762520531535
0.04635795382885894	3891	538	0.8184040879318303
0.05150695595220045	3685	332	0.8728813004467995
0.03579451518268646	4546	1193	0.7195280469124342
0.0459503791444479	4005	652	0.8430436039308131
0.03310169689498707	5461	2108	0.5777805077198268
0.03522428430451735	4763	1410	0.6446329915129094
0.03416550434932112	4779	1426	0.6310319526996372
0.036330121744444416	4368	1015	0.7044963275381707
0.0415062236191103	4230	877	0.7247582841127623
0.042142788002643386	4516	1163	0.7136796580217697
0.051358571763732874	3822	469	0.8542856212418134
0.052595980388689886	3688	335	0.8368249233414976
0.044876209064871046	3732	379	0.8711612794804899
0.033982041524077265	4691	1338	0.6587777977716694
0.040781343330155706	4304	951	0.7624078666444838
0.04277175512331898	3962	609	0.8038111527125469
0.04956699481682141	3691	338	0.8743700713397706
0.04519489838444739	4018	665	0.8205623768218376
0.04096701076133717	4378	1025	0.7541817306134783
0.04356340545255013	3868	515	0.805440570928282
0.040427861995246894	4118	765	0.7222510463386297
0.045862700654886145	4124	771	0.8094012325260855
0.041435698535523834	4524	1171	0.7103190216092361
0.041674833965233624	4025	672	0.78650320949112
0.04280229527168517	4104	751	0.7808375674463156
0.04069391248163689	4384	1031	0.7384275731159883
0.035692594550228975	4811	1458	0.6989161380091665
0.050440389116556836	3781	428	0.8425339040725365
0.034568598060547996	4699	1346	0.6942623807037119
0.038116303719913515	4979	1626	0.7254320365185343
0.049279263192531834	3805	452	0.8538538776367122
0.04500071413099347	4002	649	0.7872169571137748
0.03409742502044985	4705	1352	0.6706559852624182
0.04653818737312662	3825	472	0.8302762832543908
0.0369606158932044	4894	1541	0.6648684901441206
0.04934258076858663	3643	290	0.860495788806384
0.047698717996914844	3687	334	0.8656959515968279
0.04026759764741244	4086	733	0.7898328192471663
0.038230212184335234	4255	902	0.732387482692411
0.03456972904284987	4832	1479	0.6560979129367022
0.04960467378521631	3795	442	0.8308881329228425
0.030900004358742243	5563	2210	0.5747008873335241
0.029111939050949685	5593	2240	0.532720374920946
0.046408479114016916	4002	649	0.788395040127476
0.04970543912155275	3837	484	0.8455074039506902
0.04360588345777138	3862	509	0.8115843984239669
0.045989985406495355	3960	607	0.7856314171751352
0.049589665502626876	3879	526	0.8391233549039118
0.03232616309866945	5148	1795	0.5997328474842843
0.03568045964165396	5055	1702	0.6484028070558755
0.04429266977319366	4128	775	0.7851178191392323
0.04216971762510928	3969	616	0.7563145469548769
0.041212765038390844	4279	926	0.6890434149902052
0.03561752967115635	4716	1363	0.6198224749901894
0.03163510881110354	6375	3022	0.5565665275523828
0.027543808896561474	5304	1951	0.5841219825514697
0.04423403017189065	4263	910	0.7765933871722973
0.03636387203996415	5174	1821	0.6468099273022913
0.036584339219337764	4799	1446	0.719869645718987
0.04427600513553453	3722	369	0.8311630212731596
0.04131295911045667	4193	840	0.7571841357055485
0.042010839920901	4159	806	0.7535185944718028
0.041391385560659716	4708	1355	0.6962296004646003
0.04969160087035811	3665	312	0.8743121898747287
0.04007033322941241	4507	1154	0.7002828238298114
0.04136642450349198	4415	1062	0.7508684492580799
0.04353237607364099	4213	860	0.7875066711641168
0.045426424712643944	3547	194	0.8090804932289117
0.03773741819602915	4680	1327	0.717825032703356
0.0354005698908364	4969	1616	0.661855585156982
0.039711566894142125	4297	944	0.7703553665783927
0.04711508549621634	4324	971	0.7051906462067545
0.040788068282096294	3918	565	0.8082581845024848
0.04417600387389126	4022	669	0.7515278544129766
0.041482457730364915	4233	880	0.75997308583016
0.04064615093005546	4159	806	0.7787632013357783
0.04527787621215947	4046	693	0.8123808715255737
0.04635456622142013	3733	380	0.8037605446755772
0.04383711275383559	3802	449	0.8251912127424597
0.0401438309996816	4434	1081	0.7100549528987263
0.0397947323051999	4059	706	0.7595365828619041
0.04328595233578593	4418	1065	0.752497852696378
0.04212452529819281	4493	1140	0.737122226978982
0.042857116107381445	3907	554	0.7592661255593335
0.04342002992957546	4293	940	0.7558446872926419
0.048331846918969315	4168	815	0.8214706051663119
0.043610387009012805	3781	428	0.794956486985578
0.04279392521348951	4222	869	0.7820445742128658
0.044042741937199544	4035	682	0.7863392598002081
0.04066260589191368	4623	1270	0.7130049077450146
0.04491009185039879	3465	112	0.8449806095003651
0.04106783885636756	4706	1353	0.6741918761923239
0.03418206076565911	4884	1531	0.6351003680064656
0.03941441671525046	4581	1228	0.7070075943181443
0.039188954854821274	4167	814	0.710638125855173
0.046780387110414566	3812	459	0.8197057693948805
0.04491649224426013	4106	753	0.7959233808475482
0.04269335288031666	3734	381	0.8245745504329357
0.04482489455809799	3862	509	0.8404532936358114
0.046315757246017115	3932	579	0.8250667183045007
0.046589031177532984	3733	380	0.8256840245409106
0.043092127366337794	4121	768	0.773323351139313
0.03766368388728941	4151	798	0.7354119356248856
0.04049231871158784	4505	1152	0.7127787912181163
0.04039925784084447	4417	1064	0.7068038781730742
0.03899464088471815	4502	1149	0.6859932056756924
0.041073064907975465	4286	933	0.7378537916706428
0.03563035108482153	5095	1742	0.6271696766319306
0.041579377119689176	4503	1150	0.7390030443259413
0.04211961512383877	4436	1083	0.7404027732265521
0.04310116127366995	4206	853	0.7621216954199007
0.046900332046289905	3709	356	0.8166328315115191
0.045477313349205614	3749	396	0.8563978928769893
0.04058255873122077	4329	976	0.6918685139559126
0.03736612746081411	4630	1277	0.706612143552556
0.04728994441248569	3654	301	0.8392185508984602
0.04580379136340072	4066	713	0.7564367272624359
0.0477980093619851	3737	384	0.7878442598455733
0.03551741023480591	4471	1118	0.7142463666372295
0.0465600679186306	3840	487	0.7678225240909077
0.03987724915738259	4102	749	0.7953863585682485
0.037576403399304036	4049	696	0.8020256993258958
0.040941014895996344	3639	286	0.8134492851531631
0.03874058200698851	4134	781	0.7458644595624274
0.04605871014828076	4299	946	0.7605947427099752
0.037823063160124584	4462	1109	0.6926110995788234
0.04304823247994407	3951	598	0.8039457778488999
0.043200244091719575	4347	994	0.7551193488621178
0.03849891970911865	4684	1331	0.6811799484913431
0.04391069423959889	4089	736	0.8045356871213598
0.04458214753196644	4237	884	0.791618217688677
0.03569615080251548	4816	1463	0.6745809089469765
0.043336234227856624	4032	679	0.7849277166807053
0.040204267061095186	4097	744	0.8065296524747483
0.04623987882946422	4033	680	0.7997546029726171
0.03694982637006477	4479	1126	0.6796343327352696
0.04480573483081046	3590	237	0.8358597865978477
0.0395040522577438	4565	1212	0.7063500005803359
0.042176009683264244	4392	1039	0.739528503616848
0.04551431390169292	3890	537	0.8466412966472913
0.03594846860847527	4292	939	0.7374342741242059
0.043060142806362035	4395	1042	0.7234050380586686
0.04921651411282102	3765	412	0.8349847426135873
0.03961293603516237	4569	1216	0.6840225144099029
0.042719201256171124	4091	738	0.8062956910241912
0.042606982540457305	3934	581	0.8126375092508707
0.03036538030627876	5810	2457	0.5617559274634604
0.046647955147402664	3626	273	0.8694364824919015
0.046124592132235624	3843	490	0.7951464836215665
0.03933600672419	4387	1034	0.7061712480594712
0.03451522814109211	4800	1447	0.659265017279433
0.040233335565401526	4010	657	0.8070924839958294
0.03838793399112466	4095	742	0.7650866783583576
0.03267467523371195	5123	1770	0.637003459946567
0.034971464899169385	5314	1961	0.6534743645533448
0.04401068451245241	3959	606	0.8320840825472737
0.0437859467817009	4051	698	0.8121455664895095
0.04155310580848145	4478	1125	0.736565888465354
0.03642992851127725	5109	1756	0.6339948672159181
0.04457362052828759	3991	638	0.8109043079320801
0.03769042799834536	4297	944	0.7195847378649199
0.03561286824500914	5031	1678	0.6647944829446577
0.04519232502029004	4202	849	0.7471049127647523
0.04004456627837929	4828	1475	0.6657091681390251
0.04041358154246589	4802	1449	0.6634193750593488
0.04735795338195422	3855	502	0.8758070498185385
0.042163405114115725	3870	517	0.7439239326767157
0.04252753593577727	3873	520	0.8087789984046931
0.0399504220986448	4079	726	0.7905259918233845
0.0465843737139712	4030	677	0.7998278108168583
0.04050225868689435	4285	932	0.7478422231990477
0.03881500870705594	4242	889	0.7160821344136773
0.03406388945237534	5347	1994	0.5872879063111198
0.03513090856082976	4825	1472	0.636426332854147
0.04009166870971495	4545	1192	0.7154249198553337
0.042018723173904156	4022	669	0.7935699499793147
0.04583363213637717	3565	212	0.8006615599703699
0.047017129827072575	3733	380	0.8365654881286
0.03784760241573562	4305	952	0.7244784667311935
0.041823377888754475	4646	1293	0.7566272745802328
0.040879017971418206	4373	1020	0.7281075812676349
0.028083913912743293	5929	2576	0.5299753617956999
0.026968830740821455	6297	2944	0.5061449156459277
0.03494491895925286	5115	1762	0.6102641808706525
0.03265398388468526	4783	1430	0.6784040810540689
0.052866948739014985	3743	390	0.8481583759446347
0.04239368866522346	4053	700	0.817880767732821
0.04691409814953291	4040	687	0.7898200300372052
0.0514269370203029	4060	707	0.8010588258933016
0.042582199434608906	4131	778	0.7788500728565092
0.043594843193358136	4301	948	0.7750568419661551
0.04233831788300908	4032	679	0.8192613179187191
0.03986688044812654	4285	932	0.729566700621046
0.04827918256176017	3946	593	0.8102186496005293
0.040985877425818974	4444	1091	0.7476694341605368
0.04561718073892943	3729	376	0.8043936222002339
0.04108963689704471	4096	743	0.6828407030052746
0.03826959486810625	4306	953	0.7099217503416377
0.050124584165400804	3781	428	0.8412007176404446
0.03677526762324663	4293	940	0.6907372812927103
0.044588498521426906	3850	497	0.8124106740706408
0.04394159383790753	3909	556	0.8046377810251174
0.04136416286665254	4075	722	0.8054239875841364
0.041569315491455254	4466	1113	0.7251014856603999
0.044343820992791085	3996	643	0.824602902101176
0.04212808077568904	3943	590	0.8023030156357868
0.033745868842413214	5097	1744	0.6207611167075862
0.042602256219176245	3902	549	0.8070766790150373
0.04187714347004381	3903	550	0.7888284059677371
0.03620086463468962	4484	1131	0.6923712971327394
0.03641110503120567	4863	1510	0.6487140589374819
0.050945476773025744	3458	105	0.8891020053417237
0.03322136847753488	5217	1864	0.589303421928473
0.030412965910647714	5951	2598	0.5706291022333024
0.0470245422527693	3684	331	0.8803834134417703
0.04800835237653349	3555	202	0.8740421020638821
0.04422999563254139	3851	498	0.7840714318746033
0.041670814915726384	3825	472	0.8107328833525824
0.042666309861708406	3728	375	0.8416157016997342
0.035595931634883324	4941	1588	0.6058499044539701
0.03913560711039815	4591	1238	0.6886973733776023
0.03818868054248864	4261	908	0.7307739074387272
0.036282816390531714	4561	1208	0.6840533667958866
0.04871184077538415	3673	320	0.835929161271092
0.04477036469842508	3841	488	0.8480829423193231
0.037058678996498284	4223	870	0.7343234297479118
0.04678198053535959	3710	357	0.8369557430608195
0.04419619552501159	4195	842	0.7722822827106804
0.03840384265513395	4193	840	0.781022247835988
0.041157323771067206	4122	769	0.757247538662196
0.03881612441558169	4464	1111	0.7256290772279885
0.04745415294953325	3973	620	0.7512282742845584
0.038357248253726994	4321	968	0.7618534545054946
0.04659070456785629	3823	470	0.8053303706758349
0.039858057884656545	4338	985	0.7496249247103979
0.04915467891750428	3781	428	0.7956762056770115
0.03988780237551019	4228	875	0.7519884740173393
0.04081210255221661	4313	960	0.7744657850919053
0.04070259804932412	4445	1092	0.7051297841544538
0.037421492763649755	4823	1470	0.6676189983915607
0.027362029011252495	6798	3445	0.4808211063542664
0.048664158179909024	3604	251	0.8891168684263255
0.045506482074637054	4131	778	0.7569103326750463
0.04080844340399439	3955	602	0.7567899368864957
0.0503425385714214	3711	358	0.8492056735221308
0.03852355014730526	4047	694	0.759037732975031
0.04342237542718597	3803	450	0.836861544368321
0.037381454670918385	4627	1274	0.6959606692418432
0.04061355548215385	4340	987	0.719501678025656
0.043025915571541076	4177	824	0.7728681787265337
0.03847970471166269	4164	811	0.7843258551819837
0.04233326546964688	4540	1187	0.7402144960656991
0.039149304019874875	4442	1089	0.7204500452573058
0.039044586179309955	4092	739	0.7634643156867861
0.04488514480613417	4522	1169	0.8079979773898016
0.041521061944571315	4407	1054	0.7563810308166544
0.03581246401844353	4395	1042	0.6662851753056178
0.047852703465916815	3857	504	0.8209136552579585
0.04077483856854102	4423	1070	0.7158303254220204
0.042871800824395935	4466	1113	0.7091838468146744
0.04425314932765501	3666	313	0.801101168593256
0.045292481520317306	3882	529	0.8360071500653695
0.040142999340545556	4357	1004	0.7387129726598598
0.03367000271407484	5238	1885	0.6093522275799024
0.040253650518778494	4811	1458	0.6897484178574012
0.037479442710844815	4743	1390	0.6845953318577185
0.048399432976023636	3672	319	0.8266745796386904
0.0452134905039092	3885	532	0.8067712478489233
0.04156506656655932	4133	780	0.7155558352019548
0.04090272371839551	4474	1121	0.7765557232986343
0.044963523927261016	4232	879	0.773695234716359
0.036649098608387394	4454	1101	0.7564837065161885
0.05034576357222575	3512	159	0.8565557702094913
0.03598595527329383	4943	1590	0.6459266408429
0.047849349621442966	3861	508	0.8243304155202132
0.04260661369879254	4245	892	0.7351982466807405
0.04498414232047414	3887	534	0.7979778573257943
0.03536102664925748	4661	1308	0.6704553810089512
0.039666479634219785	4892	1539	0.6706005193195158
0.03978274173797243	4102	749	0.7579554251400847
0.043452597393125035	4167	814	0.7702117989112653
0.03542859761053012	4420	1067	0.7049895892793866
0.04021256952553205	3823	470	0.7898022684343603
0.03851197138865498	4565	1212	0.6610368839916749
0.03738387001598916	4728	1375	0.7130251954883977
0.03335226055121681	5274	1921	0.5851104381990021
0.04927562294827783	3774	421	0.8674864028619304
0.04543802238461851	4028	675	0.8189132570567504
0.04720532942485924	3684	331	0.8341482985240142
0.033687403347648436	4650	1297	0.7084285115802357
0.046938980839193574	3976	623	0.8179367604523353
0.030234239393843954	5613	2260	0.5642684928418035
0.047329994728917454	3744	391	0.8853383981915468
0.04737832532413675	3805	452	0.8220081965707792
0.04025127803512054	3889	536	0.7807453705498283
0.04269569640698667	4132	779	0.7773595505677395
0.04352328358878364	4186	833	0.7964272764100935
0.04311881458196952	3839	486	0.810038475810275
0.04513848058363102	3764	411	0.806664697443924
0.04001572291034679	4041	688	0.7783246319883502
0.03876646952543339	4006	653	0.7702168552126091
0.04572215096934559	3833	480	0.7799479346587119
0.045952524689167135	3958	605	0.8028543002221573
0.04366112951864242	3714	361	0.8092748469762348
0.04288769011511116	4096	743	0.7776109927151896
0.03479995390379974	4378	1025	0.6919275779789809
0.037303229936498504	4868	1515	0.6645790213310122
0.034018322600484055	4751	1398	0.6905432165026547
0.044236627642126235	4194	841	0.7936030317336308
0.033128777799395895	5271	1918	0.6279993074378161
0.039199558278082684	4563	1210	0.6922317369489911
0.04003658337094064	4778	1425	0.6746648835470931
0.04656547483473427	4094	741	0.8077072266487662
0.04603232198484884	4023	670	0.8090607476666059
0.041431142105488435	4286	933	0.7472202976309902
0.04192252272644153	4077	724	0.7986356799660279
0.04258477905356467	4079	726	0.7267287350601735
0.03110901660048385	5524	2171	0.5652037553945158
0.036667174615051465	4553	1200	0.6924133802404393
0.04453604195145468	3946	593	0.7887051933984613
0.03855208823198136	4320	967	0.7370260694611647
0.04240585208389504	4215	862	0.7508182437298473
0.04427980462210271	4505	1152	0.7312118895001831
0.03823028742850481	4097	744	0.7199723582726444
0.04122628831379678	4168	815	0.7793536641578755
0.04067840184893105	4303	950	0.729664291585355
0.04471248685073475	3663	310	0.8290833774620365
0.04797073140069004	3810	457	0.8325596471348333
0.04285978422193879	4015	662	0.7845736193509222
0.039065786944930146	4441	1088	0.7074099001961255
0.03642786005466158	4684	1331	0.6722414246528036
0.03720181107844652	4624	1271	0.6882485761772151
0.04456838376220685	4011	658	0.7978861831023321
0.04474634540788018	3952	599	0.7924434337778471
0.04006524093199085	4090	737	0.7938089077924565
0.04705632176513133	3979	626	0.8699560606264617
0.04192030906092156	4455	1102	0.7220956739265632
0.04209257316741536	4216	863	0.7529916913051464
0.04185627249454257	4502	1149	0.7427264779766917
0.03911324172961126	4385	1032	0.722076941547778
0.04358340731028179	4426	1073	0.759142640114752
0.039057100481384166	4418	1065	0.763225502114356
0.037505461099735474	4257	904	0.7298378928134533
0.03288838417086687	5240	1887	0.663497317301396
0.03652539873835955	4600	1247	0.7129569048982212
0.04974917781521743	3774	421	0.8391757453207258
0.044597649911731096	4074	721	0.8469618967160611
0.03934010971722838	4103	750	0.7551302660994819
0.04132805459319192	4492	1139	0.7111572362425734
0.046101533633294424	4710	1357	0.7538136840379634
0.034155901963784326	4868	1515	0.675913516785781
0.04992199384418011	3791	438	0.8490436808374838
0.04368328151050793	4089	736	0.8139240878387054
0.04310145367701193	4114	761	0.7600923438427206
0.03788465031925366	4731	1378	0.7123931399244722
0.04525464925848586	3768	415	0.8077322143875197
0.035477434808329184	4836	1483	0.6641300705543214
0.048219111141573824	3833	480	0.8417819671853589
0.04541877365175001	4051	698	0.7999322020277013
0.045079540771305715	4549	1196	0.7252480480366211
0.04705712178135986	4085	732	0.8062704353664782
0.046299431867748375	4110	757	0.808859512739068
0.03976621797428317	4544	1191	0.7023236883746846
0.04101758447064228	4177	824	0.7937963718302922
0.030945769995074562	5684	2331	0.5889531906879217
0.033482604262715	5414	2061	0.61623577866413
0.04744738040010235	3822	469	0.8228546183623067
0.04441970338415958	3907	554	0.8333578164920085
0.05080855888103567	3828	475	0.8368119268993058
0.04492354326339155	3848	495	0.8584285983957409
0.0506402018595756	4047	694	0.8079014034868693
0.04229081472451914	4392	1039	0.7174239719314675
0.03148268139109494	5257	1904	0.5813896904692962
0.03804336617880392	4129	776	0.7367567866986581
0.027024728071431768	6139	2786	0.5236070045538971
0.0484343786276856	3491	138	0.8696263988322793
0.05375535707722676	3832	479	0.8628596843538145
0.04088212581893039	3803	450	0.7846020820244841
0.044422737688396524	4107	754	0.7983645230246535
0.04250173382381441	3836	483	0.8115280484148295
0.049910402850377567	3801	448	0.8336323665098327
0.03698646619282142	4944	1591	0.6372469187399905
0.04749415074977911	3676	323	0.8403672487419617
0.04785060874106067	3843	490	0.8556047160977424
0.041802911911210196	4447	1094	0.7348275547199007
0.043536694463267744	4445	1092	0.7214259666941846
0.03892941883777543	4460	1107	0.7059463177651729
0.04456448154881788	3950	597	0.8233284227603999
0.05052575845168913	3541	188	0.8860755647322011
0.043838329429239806	4050	697	0.7434017733006094
0.04513763056978261	3524	171	0.8181070817150758
0.04530342294090117	4320	967	0.7799599459855622
0.04013037483465008	4074	721	0.7161736054082358
0.03866729776164538	4322	969	0.7391981628182787
0.04693275233885366	3942	589	0.8120188787048029
0.046254602252614754	4286	933	0.7925548679056619
0.040618650572035044	4226	873	0.7424429160703793
0.03991888139574751	3981	628	0.7613608855091643
0.04165277480367048	3957	604	0.7672048138101484
0.045605552444072016	3954	601	0.8083849359373276
0.03758020974768991	4688	1335	0.6845091661581254
0.033151961644829406	5119	1766	0.6124551754982084
0.035672166561240073	4379	1026	0.7031575225174517
0.04813820785973509	3768	415	0.8657240900264901
0.04091585213850093	4269	916	0.7325785291305665
0.04528776634550885	3703	350	0.8074524400055522
0.04241681920880518	4074	721	0.8211187197082467
0.04131380467503561	4461	1108	0.7511965057521091
0.043797937421991555	4351	998	0.8031366989043686
0.04076168275411708	4711	1358	0.6692313584314992
0.043400890897677784	3935	582	0.8148963002395193
0.04375817405300727	4032	679	0.7481440001797935
0.04103516194827997	3951	598	0.8049200173098935
0.041241635067161705	4046	693	0.7578094398140042
0.03994471167321575	4456	1103	0.7550430178223173
0.05411934844811546	3774	421	0.8898470116561004
0.04437639874743523	3786	433	0.8524241785993063
0.04286399935099841	4502	1149	0.7184905705414442
0.03950026881303197	3948	595	0.8009453774684522
0.05309624721530165	3638	285	0.8527016650743043
0.04179525326752964	3525	172	0.8531534443698314
0.0389050366033975	4367	1014	0.7763902149342572
0.043946776141104114	3775	422	0.8321930282412694
0.034452744101337154	5626	2273	0.5538541040404104
0.04161091018584779	4469	1116	0.7162267925286505
0.042698795693177256	4265	912	0.7656081605504561
0.04760083310622671	3877	524	0.7806461179800139
0.040095549676998965	4117	764	0.7806151649874156
0.039138547627630124	4239	886	0.7241457177297106
0.043406461618832645	3776	423	0.8161241402512011
0.04042078673167129	4336	983	0.7322668668885293
0.04047129324113098	3912	559	0.7503528526106106
0.02993736991902638	6414	3061	0.5259300721428705
0.03825041202070969	4542	1189	0.6609415697065759
0.04071561027477365	4102	749	0.7408777400665377
0.04233902781197312	3847	494	0.7725542340572673
0.04518187680944159	4005	652	0.7671344375839728
0.038661920480964354	4478	1125	0.6998679880206168
0.042775040184457505	3855	502	0.7996388062840326
0.044012019341343106	4263	910	0.7999763027595923
0.04499590066136325	3872	519	0.8083653528120974
0.04498068899139062	3997	644	0.80122669732725
0.03928976700518589	4239	886	0.7527972198744122
0.04484919765550729	4027	674	0.8007593037445067
0.04965385335121951	3986	633	0.8320249131329169
0.034217548791848566	4812	1459	0.6599897765156854
0.044886186115042775	4296	943	0.7879034000744717
0.043554100533479266	4179	826	0.7514523131172505
0.04949678669528785	3634	281	0.863710400845366
0.03906466012756574	5195	1842	0.6390706822384749
0.042916784020722784	4248	895	0.7617843737202159
0.043628931263797355	3907	554	0.8027549609886
0.04082142828476403	4240	887	0.6997671895213335
0.04205346649591547	4193	840	0.7665670432961805
0.04460969502498772	4286	933	0.7520172888592891
0.037296547173547225	4981	1628	0.6458048477555303
0.03313669339108975	5554	2201	0.6029795297700702
0.04393397220173512	3991	638	0.8038354774886609
0.03775419529052499	4869	1516	0.6767474573422659
0.04823720592892514	3878	525	0.8247164563075299
0.047312287471251234	3956	603	0.7990510616981051
0.04263325893178634	4633	1280	0.7097215699761247
0.04012425401633318	4221	868	0.7535966012431122
0.039565281979288186	4204	851	0.7481426994266269
0.04180969665187448	4151	798	0.7255374076442519
0.03781843490207737	4184	831	0.7389830985736516
0.04458208593090083	4139	786	0.8008999518753064
0.04367127771183871	4203	850	0.7730171246608472
0.031699597288097806	4980	1627	0.651923863516897
0.051343149458630825	3466	113	0.8932652363522885
0.03327033099825069	5602	2249	0.5648901514368242
0.04556726001224302	3920	567	0.807141786408383
0.04580282185508185	3838	485	0.8365254797617768
0.04680233914457911	4685	1332	0.7161824660308238
0.03815878116018635	4444	1091	0.737576125266532
0.03732013422000698	4806	1453	0.6869121929808596
0.04679458151945416	3776	423	0.8176047751078493
0.0408286296030437	4392	1039	0.744205063256307
0.041164707934984564	4446	1093	0.735451193503833
0.04350586914512511	4084	731	0.7885764133116091
0.04617679749696082	3666	313	0.8760860143844068
0.039166288437292425	4530	1177	0.7036396583481989
0.04374922765284942	3731	378	0.7899941039596619
0.04229012749171271	4266	913	0.7079908282178816
0.03865674389226911	5256	1903	0.6335091034046253
0.04763862354254601	3760	407	0.8332966474679157
0.029615372209874005	5460	2107	0.5875872544148735
0.03379995621490185	5227	1874	0.6033409032653843
0.04924516805804583	3978	625	0.8301823512774256
0.04167783201017218	4046	693	0.7670107872530401
0.039861554994890365	4982	1629	0.767615875918261
0.04604667619142339	4132	779	0.848399268000585
0.04536988058191586	4192	839	0.765532126914878
0.04244349578654423	4045	692	0.7576211869540636
0.042493075167577825	4144	791	0.760261452622896
0.0423233333556223	4170	817	0.7717419603915626
0.04029679094963778	4126	773	0.7549443617877607
0.04201200318918246	4152	799	0.7716989642299684
0.0426738566692596	3667	314	0.8361900410393667
0.03774663605556318	4661	1308	0.7369669318411388
0.037534666153036876	4486	1133	0.7286180389152096
0.03769352494457675	4403	1050	0.725870467978619
0.0437129120841808	4417	1064	0.7877816401655767
0.04311039413804294	3818	465	0.7947841774778155
0.04092975746280321	4389	1036	0.7105205872466978
0.050757561229137924	4079	726	0.8196664261832439
0.04399297278526061	3630	277	0.8753262002757705
0.04306083911330963	3709	356	0.8057766591062977
0.04398691385509638	3864	511	0.8021660180759691
0.03876261244205474	4565	1212	0.6903362062209478
0.04887525458857274	3761	408	0.809369977178264
0.04913568187019292	4366	1013	0.7542459942795655
0.055747040078107435	3488	135	0.8885502094197786
0.040677158040163586	4566	1213	0.6741777301557864
0.04463129552548741	4013	660	0.7949871996507549
0.04739071371306343	3659	306	0.8740551863929
0.0373235989377375	4527	1174	0.6576340683602578
0.04227660455596918	4777	1424	0.7006080745168501
0.04486394915754289	3897	544	0.8585608285325702
0.04665508261605355	3999	646	0.8294847873887767
0.04544462934880084	4063	710	0.8085520067414999
0.04765381781510489	3743	390	0.8523774212449076
0.04612088181637183	3726	373	0.8256186594629149
0.041854656586556876	4092	739	0.734232647517417
0.045364538551017894	3965	612	0.8149661871636493
0.04312906470974453	4008	655	0.828022227483755
0.041357948082214914	4225	872	0.7666867749842643
0.0424200898977764	4320	967	0.7760907126960654
0.04204587454615774	3620	267	0.8013330420385743
0.04499723040593263	4019	666	0.817505927456432
0.04176254530525392	4091	738	0.7584814531632775
0.04458784032436053	4264	911	0.7398615729149335
0.03997810931580708	4516	1163	0.7435300820064683
0.04370042263802807	3883	530	0.8032191907368377
0.04605048438454229	3729	376	0.8460279275453544
0.03979526481292535	4098	745	0.7799510940099224
0.04251191440988467	4422	1069	0.7107956373268894
0.040578188991013016	4175	822	0.7314249642069045
0.038009951202909766	4717	1364	0.7287396577901575
0.03899593128501171	4359	1006	0.729822528444302
0.044520063597164865	4078	725	0.8075657477050677
0.045346976459453354	4023	670	0.7956287395939805
0.04608367610094364	3961	608	0.8036026895215442
0.04794915174340999	3697	344	0.8423180757291984
0.038075984391438854	4538	1185	0.6873485417519605
0.04140919424531257	4234	881	0.7552633732199724
0.039376728192095124	4462	1109	0.7122643111779816
0.04632032696235348	4079	726	0.8182561913331639
0.04435249566058878	3928	575	0.779018370991318
0.033434258772059196	4817	1464	0.6473982379464783
0.042593311674493185	4467	1114	0.7186829350691071
0.046855868457946995	4077	724	0.8107029202462865
0.03647274013025907	4794	1441	0.6643730651588795
0.04107118125396259	4250	897	0.7448408586168009
0.04430178850079158	4158	805	0.7714129356362386
0.045925357198684076	3633	280	0.8181207311522486
0.05005420616182936	3978	625	0.7855709759892193
0.048638402410488266	3707	354	0.8772784138320027
0.03209915903437977	4769	1416	0.6211523832112787
0.03632132584316571	4942	1589	0.675290118775444
0.045134327426056456	4315	962	0.7340444810589547
0.040000074275676215	4305	952	0.7715521852447113
0.04334688624310383	4069	716	0.7500618485377972
0.03954178658596345	4473	1120	0.6903849069120515
0.04322816762347578	3928	575	0.7781013438781065
0.046624744130928354	4495	1142	0.7497720202707951
0.04025933586007697	4221	868	0.775135462799691
0.04579034343643933	4125	772	0.7869579975752337
0.04130578882510778	3799	446	0.8104717018140885
0.03965849352158733	3705	352	0.8081096446205808
0.04280100640766661	3984	631	0.806668517012336
0.04454401942518695	4366	1013	0.7716589402113664
0.04778256296310425	3736	383	0.8360857723249004
0.04566465546737248	3827	474	0.8181483904648172
0.04213591211820744	4046	693	0.8156604633162462
0.042188752487850534	4319	966	0.7143780917637872
0.039712475073880864	4588	1235	0.7205516729717015
0.044548979989008156	3917	564	0.7715720531770718
0.03717087484575883	4534	1181	0.6863055955554722
0.0413846660197929	4397	1044	0.7551972450789034
0.03240330052747057	5057	1704	0.646554973209134
0.03900170408834221	4400	1047	0.7209825838208113
0.04429554204037609	3970	617	0.781506694248679
0.042419784000067705	4472	1119	0.7406843392482582
0.038940902410079054	4231	878	0.7703183577996926
0.043320254694700425	4020	667	0.7807135849228334
0.044389532030625345	4121	768	0.7468104137471385
0.03795615128301705	4219	866	0.7302149870255825
0.03077962974970776	5626	2273	0.5898455114364904
0.0352382736673898	5140	1787	0.6349811552817461
0.04485686415906524	3857	504	0.8193480361722608
0.037008160880761996	4673	1320	0.6874354929169348
0.04635777606078694	3652	299	0.8334438697619492
0.04137999840192558	4268	915	0.7698702192913016
0.04279421555341577	3777	424	0.8139294902032602
0.043813414432527995	4140	787	0.7674129000101702
0.043729324761561876	3966	613	0.8082215718906567
0.041954781452682124	3944	591	0.8277458681759818
0.04349886186771621	4086	733	0.7892765228255448
0.045590723650814034	3580	227	0.8178141134524372
0.04342628975733992	3949	596	0.8092108703998494
0.04132465743708378	4247	894	0.741284977747305
0.02959343665327936	5450	2097	0.5888513895615708
0.04846480492159119	3860	507	0.8369913545257532
0.0430565052445213	4266	913	0.772185697129141
0.04276696004097822	4294	941	0.7569593485786775
0.04405500929359202	3794	441	0.7666161918072434
0.03002464152377628	5350	1997	0.5862945364937054
0.02735275306649872	6665	3312	0.4814241071284093
0.027172860288465543	6035	2682	0.5270768948750107
0.03937433670116076	4316	963	0.694743544866929
0.04011812801341499	4578	1225	0.7294693619850054
0.047033809764302395	3830	477	0.8370452176804813
0.037605179202899	4983	1630	0.6636994106332433
0.03654332557014449	4835	1482	0.7009058638090488
0.04742886678332027	3775	422	0.8079336389193688
0.04189385102606673	3848	495	0.7759803034462788
0.04257266981130571	4401	1048	0.7547012959218635
0.04657230644269477	3766	413	0.7768095792712134
0.04672423178802428	4046	693	0.7721627087738433
0.04027929331791163	3815	462	0.7749425704368459
0.04619411833010195	3870	517	0.8135010448222962
0.04410750616459222	4086	733	0.768578681484675
0.039525070371164595	4308	955	0.730532814039173
0.045605098891025514	3750	397	0.8219029328454218
0.04027694333048512	4391	1038	0.7453892575064381
0.04121759820816902	4105	752	0.7694812257050315
0.04412443397852683	3967	614	0.7981897122791916
0.04116163307697213	4246	893	0.732670919304924
0.03915789240072025	4573	1220	0.6737236659277713
0.036648222465579874	4895	1542	0.6561174617943407
0.04694913584088767	3980	627	0.8111811547562812
0.044103604660154595	4099	746	0.7839581375116061
0.03599999950830904	4974	1621	0.7013769603111698
0.0319182909729457	5541	2188	0.5567975593963979
0.036430975890811595	4748	1395	0.6896264122896131
0.049229900307545454	3439	86	0.8977313918042109
0.03898034499158277	4469	1116	0.6676908575003166
0.04304193590806397	3857	504	0.824290683639572
0.03841905262087512	4361	1008	0.7427399162606032
0.0415850662683849	4126	773	0.8215765513203329
0.04034693412879164	4213	860	0.7318925753031379
0.042776156067059826	4318	965	0.741362365638974
0.04143086734774412	4110	757	0.7846182588947311
0.03639539014125213	4871	1518	0.6165350969600892
0.03871601232018386	4410	1057	0.7154358643342624
0.047720997146758065	3207	0	0.8935165609054416
0.03639898571862594	4967	1614	0.647106299382936
0.026728885253268646	6455	3102	0.5046474768709966
0.04446596780550429	3772	419	0.8542510418441913
0.04302414268628266	3861	508	0.8893720054388801
0.02412583881286468	6649	3296	0.5016225105313459
0.03691879227446751	4823	1470	0.6390331996298882
0.041304261025854265	3815	462	0.8336414518799293
0.04587183005516998	3659	306	0.826295721095571
0.04572199913160679	3994	641	0.8038051849846887
0.04166294227939929	4108	755	0.7840641324716378
0.044823984937158855	4182	829	0.7869912771051133
0.045004323481770955	3748	395	0.7968927193314181
0.0353436690877965	4501	1148	0.6728239864215231
0.04129897115060519	4261	908	0.7285711236962992
0.04328861810107774	4266	913	0.8087942397757764
0.0416125444272566	3952	599	0.737213597508516
0.038988597937181624	4089	736	0.7643634772075065
0.041252275560528816	4292	939	0.7435698355261366
0.04599656793969803	3764	411	0.8429732354957625
0.04143791156137488	4366	1013	0.7052232817970101
0.046831820182405684	4184	831	0.8154041115974011
0.041441653224101635	4183	830	0.7253582995417129
0.04163564241138661	4227	874	0.7294931543564274
0.04005950645494504	4286	933	0.7444928186381962
0.04053306448225941	3997	644	0.7849311615077378
0.04454257129391688	4024	671	0.7824905787076416
0.04642182530808613	3897	544	0.8256876709396421
0.04535519948731559	4074	721	0.7800543257198114
0.0387773222496484	4169	816	0.7718978973596617
0.04126457915779107	4134	781	0.7598303444942709
0.04200283425339665	4290	937	0.7521558897569806
0.04309450055737072	3991	638	0.7896435957283816
0.03303736080130681	5192	1839	0.6031254588779305
0.03781681006949669	4289	936	0.7609343833342653
0.04312593585507192	4278	925	0.7775003957740457
0.04246469413129579	4168	815	0.7274231751540269
0.047145618185825945	3736	383	0.8015905899102782
0.04178935583816313	4220	867	0.7274091848768852
0.043864037279828016	3937	584	0.7828250105182711
0.042934637597150195	4078	725	0.7852614384552354
0.044039527047467913	4053	700	0.798792960204685
0.043084411189419435	4135	782	0.7743267252491025
0.04433379091514119	4295	942	0.7575940543972174
0.047048866540833456	3753	400	0.8468405690553309
0.04090498333702807	4597	1244	0.7072522959550025
0.04423814422805808	4168	815	0.7735653351940586
0.04172625153860073	4463	1110	0.7349596102087828
0.03976644664435974	4361	1008	0.7817751180093846
0.04363388472716288	4676	1323	0.702009442325296
0.04247363787302285	4543	1190	0.708359626557879
0.048966091124850966	3924	571	0.7648529717179923
0.03983871455892521	4149	796	0.7583357209237832
0.04046878829721292	3948	595	0.7901602609602351
0.04137339687943015	4448	1095	0.7423540737414864
0.04121805656584089	4350	997	0.7642312037248248
0.03352740529791714	4848	1495	0.6579768799603677
0.038338224198811756	4486	1133	0.6971237386859916
0.03543539642466059	5451	2098	0.6099140180835442
0.0385545056977161	4833	1480	0.6550597970591113
0.039940493895165345	4391	1038	0.7093722611813202
0.042701803753950454	4376	1023	0.7502848987317889
0.03324573419333765	4920	1567	0.6332833598441354
0.05633881391846862	3798	445	0.8451715427717141
0.03426646634363299	4280	927	0.7745118845692693
0.04441188385608026	3982	629	0.8307683490720489
0.04584982123741621	4016	663	0.8217773192981064
0.03350020604277289	4849	1496	0.665567590089832
0.03934211039562341	4457	1104	0.6747329434329628
0.038815953187201484	4234	881	0.7398580125132171
0.04725923607055375	3601	248	0.8334591954897458
0.04024944186589169	4226	873	0.7484772145386821
0.044297384580185895	3634	281	0.8105604345062767
0.04310040038945653	3700	347	0.8237102381758425
0.036565413621201207	4935	1582	0.6478984703606189
0.03461506399855872	4876	1523	0.6560325123300633
0.03859326677180049	5113	1760	0.640989464025115
0.047633573296337745	3920	567	0.8189923446606625
0.038407519463835894	4389	1036	0.7358583264197889
0.038301079431828075	4428	1075	0.6530659097330337
0.04031817769753778	4017	664	0.7658975816764986
0.04245458720227859	4261	908	0.7878338114790998
0.04380915077030695	4217	864	0.7494872920298289
0.04489106030127851	3813	460	0.811561034494734
0.042079238457426955	4168	815	0.7814316395165049
0.042528046295587534	4142	789	0.7570830006279425
0.04153929049232378	4172	819	0.7890344611942485
0.04224891347026707	4121	768	0.7720996707654953
0.045714713298597026	4028	675	0.831701178297727
0.03301239698914344	4856	1503	0.6468848464872058
0.03765689071127664	4654	1301	0.7152605456619462
0.041417206472085646	4303	950	0.7274747201013666
0.037650672441056056	3992	639	0.7369644011753926
0.038684219925856404	4374	1021	0.7471234987199962
0.04319156657303985	3861	508	0.8088831300876603
0.04570604867370514	3880	527	0.7962702807129143
0.03884826723354602	4536	1183	0.7204834114581232
0.04498682928665987	3926	573	0.8023278607679701
0.038804022962325914	4278	925	0.7346356435886358
0.036281151288082125	4650	1297	0.6734183525904056
0.03460556816283242	5329	1976	0.6293286284747927
0.03232388148345175	5311	1958	0.6187305371007784
0.044310391217217304	3917	564	0.7973703752863519
0.04279292020820866	4178	825	0.7752673889253783
0.036611557249201156	4559	1206	0.6722014756272855
0.036011328892751535	4676	1323	0.6773731970055892
0.03200135403412437	5009	1656	0.653033766917804
0.0463248128086799	3661	308	0.8756166133479606
0.03920336107965699	4795	1442	0.6358150846263155
0.041274348190569375	4307	954	0.7739758188007984
0.04244209336187193	4560	1207	0.7378143237815814
0.03967373678490019	4443	1090	0.715595893560269
0.0412500011010665	4073	720	0.8029106642532507
0.03715374202599028	3943	590	0.7847319572337065
0.04101484445557214	4321	968	0.7285626285808394
0.04131839581541312	3725	372	0.7813345078678559
0.048595290192461005	3711	358	0.8411104803142708
0.04161882750058598	4037	684	0.7620544781091206
0.04443095388755416	4208	855	0.7520990496088369
0.04169476271325703	4267	914	0.7425954600538572
0.038944626966586716	4651	1298	0.7228085983247048
0.04879297663929383	3814	461	0.847562626440906
0.045950375252219455	4013	660	0.8134529184621552
0.03548935331089842	4895	1542	0.6593471845646656
0.04046103401873987	4533	1180	0.7536536217225668
0.039513895123267785	4468	1115	0.6859170010625154
0.04240706680594368	4247	894	0.7221355324548872
0.03883566227782662	4572	1219	0.7352790676770866
0.04655051711308767	3731	378	0.8572072580522944
0.03303853534156831	5219	1866	0.5983357307614421
0.05130114087341764	3872	519	0.8021733863907442
0.04867695033192853	4018	665	0.8459857732203051
0.04229522742813853	4134	781	0.6944938882342124
0.04517318277322852	3860	507	0.8205507364231631
0.04674376044073685	3605	252	0.8268228067677067
0.04362208061602235	4013	660	0.7996726541938124
0.049238981049838405	4025	672	0.7991209084747389
0.04730116550761632	3528	175	0.8563168721252342
0.04370096612758798	4026	673	0.7870949962322559
0.04230310987176954	4062	709	0.758656600055117
0.0429792061013761	4212	859	0.7395086951926139
0.04355302790709298	4145	792	0.7536119509456126
0.046731386651182066	4295	942	0.7945684073577719
0.043375001012467	4238	885	0.7451030010207226
0.04373900411135532	3822	469	0.8127011425036678
0.045005677239329855	4457	1104	0.7520119038296459
0.04379732599787238	3993	640	0.8345547468819635
0.038887931857636795	4186	833	0.7312650231688035
0.04283990602170462	4155	802	0.7554648617037119
0.04468734429981982	3944	591	0.7755748844463466
0.04532906001941418	4098	745	0.774521518892517
0.04267548677022131	4048	695	0.7740131376629962
0.04201041217933665	4208	855	0.7283814472760249
0.04246371773182824	4100	747	0.7975205051487647
0.04272335174733333	4268	915	0.7163866975206903
0.0437702211577884	3888	535	0.7929891313198681
0.043249672549886264	4220	867	0.7951376456835157
0.041780035970437154	3997	644	0.7968215041160813
0.04556415564492876	3745	392	0.8088931915114203
0.03834941689111219	5416	2063	0.6431503930596975
0.03728355870598987	4790	1437	0.691761124306889
0.04605493228901987	3911	558	0.8678185397691267
0.04057080370247404	4802	1449	0.6919358514540851
0.047668752363853296	3751	398	0.8665003319901292
0.04389629628144334	3595	242	0.8191487774838639
0.04904599295421439	4203	850	0.854392747093724
0.037896772614217755	4351	998	0.6572606281884686
0.04286054890480045	4109	756	0.7771301897184899
0.04276461049553795	4045	692	0.769015988901228
0.03699791922689682	4614	1261	0.7217155334119849
0.03278068703362182	5486	2133	0.6278151568636647
0.04110146856810679	4638	1285	0.7056445114124837
0.041543605029416376	4005	652	0.7738514781487551
0.03992605385816844	4997	1644	0.6728921595589449
0.04018919472034509	4077	724	0.7409317827586415
0.04578286514262814	4014	661	0.7742023218251342
0.044022716955191464	4007	654	0.783172122015081
0.04409812610593499	4208	855	0.7857824117114998
0.041757594979510454	3981	628	0.7757195336446525
0.037862618705907514	4837	1484	0.6435057992581135
0.0499122961290725	3873	520	0.81350568082325
0.04009257488838291	3712	359	0.8253605457024743
0.033342583470456176	5138	1785	0.6629773507337096
0.04424701528548901	3763	410	0.7923890231028187
0.046336505543550566	4031	678	0.789561671379523
0.04341394526976951	4157	804	0.7974865662977273
0.0424233488196966	4363	1010	0.7522749458898982
0.04095512317410372	4440	1087	0.7183163861501236
0.038976891672957384	4436	1083	0.7407639471041046
0.04523636402582862	3933	580	0.8148724550729372
0.04447251382707549	3737	384	0.8172687250315173
0.04941867312076758	4019	666	0.8364060917134858
0.04429519708440425	3912	559	0.8601214339842068
0.04910758467181627	4118	765	0.7984374311491982
0.03801369521840509	4593	1240	0.7074591805476598
0.0361950992448856	4868	1515	0.6532041764222896
0.03960481586459182	4282	929	0.7365311184795991
0.046672790981851515	3835	482	0.8290124787944022
0.03850940832414749	4171	818	0.7509257641376273
0.040437472162887365	4241	888	0.7578864381852107
0.04696525123453887	3794	441	0.8286941659266596
0.04479362302018076	3978	625	0.7877108729479584
0.03801173521399368	4385	1032	0.6979533819657305
0.03677030301051785	4903	1550	0.6544546875790599
0.03654079335207478	4813	1460	0.6694248324177843
0.04205851664646528	3972	619	0.7852027798953635
0.04005179497374789	4549	1196	0.710958831788252
0.03193184292680275	5122	1769	0.5860971136261997
0.0363813439614579	4521	1168	0.6807584538513536
0.03921361183007801	4485	1132	0.7244010982008892
0.0342234527867462	5107	1754	0.6356753267692347
0.04117663520866638	4524	1171	0.7323236322454815
0.03764769025414688	4202	849	0.7571343311004329
0.046566258068264116	4217	864	0.7538434126585913
0.047582417506774756	3988	635	0.8184212127842437
0.04042647671030754	3929	576	0.7804849335986328
0.0429264081808035	4512	1159	0.7043768641001784
0.04713954708855856	3799	446	0.8024006400455745
0.042407594046007906	4109	756	0.7688409325233915
0.04601420229233766	4023	670	0.8193375651179962
0.04279390193249224	4098	745	0.7735337660332984
0.04664008713239153	3867	514	0.8150257245789987
0.03672975894400711	4909	1556	0.6891297517787599
0.0443793397196734	3979	626	0.7971413094355697
0.040955734304041654	4202	849	0.7770647461140635
0.04357252089087698	4126	773	0.7854465554014021
0.042449176815061045	4488	1135	0.7186291419881746
0.042404062820518444	4669	1316	0.715947549377667
0.03112505908856171	5680	2327	0.5633557210846254
0.028937950509581464	6384	3031	0.4733265542827916
0.03516112550206063	5067	1714	0.628742094272748
0.044904301304234645	3698	345	0.8642676044381614
0.037810909225563696	4640	1287	0.709205681581179
0.04490520243739184	4179	826	0.785077775803115
0.03906204334338923	3902	549	0.7417635765840903
0.04502044396320928	3711	358	0.8527806482898705
0.04501070654015757	3524	171	0.8442013544926511
0.03394075624332338	5604	2251	0.6025263104349826
0.03581212618545171	4939	1586	0.6452645224626149
0.037859948666181614	4974	1621	0.6320521208399128
0.034363471588370005	5466	2113	0.5525623764675519
0.05054629472661236	3675	322	0.8379322630975976
0.043504981300358396	3851	498	0.82294288226367
0.03946587662302921	4432	1079	0.778314619301687
0.03093670022480636	5570	2217	0.5839829275967057
0.031696338186614666	5258	1905	0.5962457893473339
0.031460423778416693	5174	1821	0.5942849398275466
0.03958631998307024	4680	1327	0.7069426286515026
0.03213907493811584	6161	2808	0.5412825171987009
0.04278863004634392	4255	902	0.7728325834348881
0.04740105726977047	4010	657	0.777891717252308
0.027605200340202304	6196	2843	0.4855366344181759
0.046124539534201134	3861	508	0.8252961903349703
0.0441262228406601	4259	906	0.7530708507282611
0.041500297673932	4443	1090	0.6825646499165137
0.03863197501694784	4439	1086	0.7616585243589805
0.04980367911669126	4026	673	0.8118359755369722
0.044216075794111125	3749	396	0.847141419173798
0.03821005421394212	4642	1289	0.689688206790408
0.03939829141015957	4004	651	0.7364732272181223
0.0414338067445961	4480	1127	0.6971535202756167
0.04444859137682478	4248	895	0.766892271492503
0.04152389172456582	4317	964	0.7256329740426533
0.03802444486649911	4639	1286	0.7171160154275836
0.029248343565466114	5526	2173	0.5647262932075284
0.03875519616328599	4710	1357	0.6870154124216524
0.037104464058614395	4701	1348	0.6843572888328084
0.047460294217118344	3893	540	0.8296363168180249
0.03539433812482517	4837	1484	0.6918254609463029
0.04123185259956881	3946	593	0.81313144899218
0.04070805424835665	4078	725	0.7646437324196469
0.04240653574747648	4030	677	0.8024854586610547
0.04682453982263785	3853	500	0.785204617445743
0.04259801507254218	3933	580	0.7840252414708501
0.04846902100112677	3652	299	0.836377575512289
0.03129370496055154	5497	2144	0.609556824471446
0.0459770560252505	4246	893	0.7773190008894271
0.04389618098452203	4043	690	0.7999292521097232
0.03817690669487387	4009	656	0.7970946691620074
0.04226318285563166	4101	748	0.8041123253824637
0.04115283653531161	4522	1169	0.7302627084891642
0.04158211232767983	4004	651	0.7663226874375018
0.04806343269669177	3860	507	0.8423621344431513
0.043297412059697504	3922	569	0.776400081145283
0.043534668552762314	3836	483	0.8105854501865242
0.0407906223130137	4144	791	0.7492633536629562
0.04375805030444995	3944	591	0.7706190241329564
0.04376908146920847	3824	471	0.8294520396859899
0.04490035171026182	4020	667	0.7602545090759376
0.03976788167824654	4451	1098	0.6831192761047716
0.04076983367939089	4470	1117	0.7426517373655684
0.04366157273854388	3939	586	0.8110550271422953
0.03825322209440655	4502	1149	0.7048463739056624
0.04796362644453568	4071	718	0.8055395558795992
0.03712657006613011	5075	1722	0.6336580428069257
0.04535678023185844	3811	458	0.8161387195405625
0.027965842371405175	6350	2997	0.5117715502449472
0.05216220404449374	3533	180	0.8912250506388001
0.03495576754370939	4878	1525	0.682667108569873
0.03640890647845128	4944	1591	0.6650734782020729
0.047745873029758135	3736	383	0.8619127623309104
0.029674703219362348	6034	2681	0.5400848709496257
0.047356279208921825	3598	245	0.8345297273727026
0.03751508227665218	4245	892	0.7102410977765551
0.046714636539355946	4039	686	0.8036360047247962
0.03903116820189884	4135	782	0.7568380971537102
0.038627682330814546	3981	628	0.7318057758544643
0.040148810445938925	4831	1478	0.7261770243057273
0.03688840751282313	4375	1022	0.7293225638631553
0.042576645344840534	4244	891	0.7050223189662177
0.03414157180927919	4702	1349	0.6583519356283485
0.035885167654262085	4702	1349	0.6608200526751287
0.0402630804505111	4329	976	0.73821197579985
0.03704593117194598	4359	1006	0.7302786937379327
0.04660621770337368	4132	779	0.8115120786256155
0.040084418557014584	4531	1178	0.7273856923859732
0.03819933949641919	4652	1299	0.6799382534718421
0.0470321325071561	3603	250	0.8177727204892694
0.04744151671202016	3590	237	0.8945092397569167
0.032204603275266704	5678	2325	0.5544413282765733
0.05036449393061595	3945	592	0.8705194836151245
0.04044225979195879	4431	1078	0.7592538360190627
0.04578481409725938	4071	718	0.8212581127713978
0.04088661970970091	4493	1140	0.7411286492623905
0.04682229685263602	3899	546	0.8236178778075512
0.03423255613474273	4996	1643	0.6313463572501098
0.03332676922960096	5174	1821	0.6163624286172349
0.0418263135325348	4322	969	0.7680458543300261
0.0426725565865915	3936	583	0.7955761757062738
0.041552423266575385	4166	813	0.7552198568349864
0.042319399300988846	4141	788	0.7808511307201135
0.042941570775776386	3694	341	0.8004137232322365
0.043045936928621464	4240	887	0.719259423995232
0.039228678540300044	4174	821	0.7381038811234483
0.03359517999891146	5123	1770	0.6492334124023371
0.04934297344399556	3793	440	0.8104317696323442
0.033381495227697906	5148	1795	0.6558992403003974
0.05258491048992321	3767	414	0.8604048658330855
0.03399714405841771	4506	1153	0.6937308933817163
0.04255647163228035	4043	690	0.7614427196967389
0.04003888485982165	4462	1109	0.7306529330494531
0.04465782156211314	4026	673	0.7512097257561098
0.04101072194294008	4628	1275	0.7496057462208682
0.03773504018859427	4946	1593	0.6828150742176228
0.03957941208800395	4390	1037	0.6879355377129195
0.044902194234983234	3927	574	0.7768382466349644
0.04283884940644059	3962	609	0.8068412130603929
0.042067559917990584	4534	1181	0.7570715565488743
0.04423324181038829	3937	584	0.7786632360733754
0.04332365894909237	3858	505	0.8004829803090701
0.03270662270691015	5533	2180	0.5868779071541977
0.04829602905341068	3821	468	0.8638440322375044
0.04355507099565279	4005	652	0.7934736715119758
0.04566720659383031	3830	477	0.8227147650935078
0.043611079870595565	3806	453	0.8036921042853399
0.04890602792688092	3630	277	0.8537102110199808
0.03464045505652901	5016	1663	0.5924638856869637
0.0344984600750639	5132	1779	0.6040789374808996
0.04373476483304559	3734	381	0.8330719997034759
0.04102284473862536	4934	1581	0.670174302765332
0.035755222337692676	5347	1994	0.6238075399047787
0.040111284677870555	4276	923	0.7644900012932562
0.0397259100910987	4548	1195	0.7232477337868418
0.040067414285755595	4796	1443	0.6292761398187281
0.04623443469199461	3926	573	0.824006116311757
0.043981950466776866	4126	773	0.801401241999472
0.048475842857474395	3712	359	0.8273884460088561
0.03969328875621085	3982	629	0.8103423461715968
0.03752138894081042	4159	806	0.7546331936020426
0.04449228606534082	4096	743	0.7509576659422192
0.04011188954014688	4521	1168	0.6891762434445513
0.043409592508801394	4121	768	0.775544027717179
0.04138334459848985	4425	1072	0.7356614629441331
0.04397609706861702	4295	942	0.8194558691649471
0.04516768981899035	3849	496	0.7840352223366833
0.03865311378792901	4413	1060	0.7292444057662869
0.04102037002878627	4099	746	0.7818455705370421
0.04324716998815442	4202	849	0.7908088780549088
0.03781146717333811	5261	1908	0.6546166715325549
0.04548770278279943	4235	882	0.7919679032923722
0.034160126407145476	5085	1732	0.5982253269982282
0.03716496113499208	4959	1606	0.6593741388121629
0.04119410086754086	4031	678	0.7703468689773465
0.04113137945593656	4570	1217	0.6986292085194358
0.04889344958302104	4102	749	0.7851898119763827
0.043717535831938735	4560	1207	0.739346044650787
0.039965498859365546	4632	1279	0.7261679928529694
0.04667505632089968	3866	513	0.7927618162848264
0.041970613587439594	3903	550	0.7835449543506666
0.04041104251742964	4144	791	0.7474697653121612
0.046557064969525615	3883	530	0.8440538878075629
0.036518190202232785	4261	908	0.7227065234971154
0.04291567575635609	4377	1024	0.7396966059209805
0.04212536091704042	4257	904	0.7750544070515623
0.04375454029795301	3921	568	0.8097909187212202
0.043138306194693624	4363	1010	0.7507923234086772
0.0431764353209957	4135	782	0.7713803875561824
0.03717968192434196	4536	1183	0.6863689214373074
0.044145364762270524	4024	671	0.777452376568397
0.04527290920700836	3954	601	0.8119338544873907
0.041338788823324604	4004	651	0.7666113288817037
0.036647648513235626	4696	1343	0.6811154882507799
0.044196855563481754	4011	658	0.7782315598813283
0.030676645336271038	5639	2286	0.5714034635441734
0.04764761145034603	3708	355	0.8390600225808564
0.03931585686295158	4547	1194	0.7095314492123102
0.049309454740565584	3822	469	0.8467530870067005
0.04521972962366124	4704	1351	0.7179741273232753
0.048144725745364256	4050	697	0.803235875802935
0.048650428464739236	3926	573	0.8174489337862337
0.040585111242117285	4630	1277	0.7462631872509184
0.03968204267217825	4427	1074	0.7092973772996979
0.044747759984706155	4220	867	0.7999332713780108
0.03457020770636801	4919	1566	0.6939618431912593
0.046072557952071345	4010	657	0.8026372824005373
0.04575100925114369	3721	368	0.8348616550127012
0.03883947811206103	4813	1460	0.6858316085051197
0.03775521474527236	4269	916	0.7242335494028891
0.04283070819272549	3972	619	0.7684932715483668
0.04557728287095925	3789	436	0.8454845325689517
0.050656514422171894	3911	558	0.866763612424325
0.03721138753633312	4882	1529	0.6836682303779682
0.046281638277268604	3920	567	0.8196911710284683
0.04752853379971983	4077	724	0.8140728482989762
0.03890948456195852	4696	1343	0.72549111651529
0.042029739164210975	4557	1204	0.6693220126991271
0.038925209512048385	4031	678	0.7921503039317125
0.048302458794949966	3988	635	0.7806562443705409
0.04034335821512315	3985	632	0.7522377938583275
0.03756672318611204	4051	698	0.7893269237812384
0.036643444305297965	4674	1321	0.7483982973790734
0.0426960637724886	4198	845	0.7684611890370788
0.04660198319017473	3949	596	0.8211702322839803
0.04296240742775515	4222	869	0.8035463272150988
0.044742966301716175	4317	964	0.7968230721263783
0.04586261744302444	3900	547	0.793634611104362
0.04321617317931628	3973	620	0.7819552053758245
0.04126678836869976	3786	433	0.8176003427428385
0.04618057846196473	3783	430	0.822067266525837
0.03953536629217485	4057	704	0.7579638266486468
0.04808999347273594	3976	623	0.8060467346353148
0.04022432133909754	4196	843	0.7945351844503432
0.047214636091504336	3890	537	0.8194073312367588
0.04123333424184072	3949	596	0.7941577090167413
0.04196462633305963	4442	1089	0.7345728271850511
0.03463877241912856	5050	1697	0.6290588070837778
0.03945904593140264	4225	872	0.7674427238557366
0.041951537181684644	4302	949	0.7444079184236567
0.042954306361966385	3811	458	0.8081927168405163
0.04360438486716638	4203	850	0.7939105080316614
0.0444867598872741	3914	561	0.7880023667178392
0.031977131745362944	5070	1717	0.6036556568140925
0.027526920303070097	5586	2233	0.5514215304952695
0.026667665686623324	6432	3079	0.491073068448077
0.03688197880588465	4719	1366	0.678588270115762
0.0329166103514135	5497	2144	0.5611866838914198
0.031970181003187846	5414	2061	0.5541058003760305
0.035003822826063416	5297	1944	0.6224470252318218
0.04537990795619208	3810	457	0.8133731222928448
0.04516228741977761	4152	799	0.812657605303167
0.03986335384768047	4413	1060	0.7035321005892385
0.04348567398233881	4160	807	0.773862090704859
0.04177149423019484	4170	817	0.7522735028479731
0.04224378697443469	3925	572	0.8140759676737493
0.048114302563919124	3805	452	0.8458318074956082
0.038360335455602315	4725	1372	0.6648520678444136
0.03848427874949602	4611	1258	0.6657253641052951
0.039124077951059835	4532	1179	0.7130696859884835
0.043290517607066786	4468	1115	0.7683850148402771
0.034591053034272005	4817	1464	0.6261460546926181
0.04454099434615031	4015	662	0.7969766682840509
0.0422977548956856	3883	530	0.7998810677725426
0.04327553359766015	4010	657	0.7998713801068154
0.041448798779216985	3877	524	0.8038890039866438
0.04454126768987456	4191	838	0.7527786445489697
0.03971564541676285	4035	682	0.7685103838004725
0.041181488697937405	4394	1041	0.7363713668692804
0.04705023839666802	3928	575	0.8039687512885283
0.03964894385726733	3885	532	0.8363119316789009
0.042979576130312926	4211	858	0.7902032090650506
0.03843302700089281	4623	1270	0.7029503862945938
0.04391138377387219	3724	371	0.8551838417116782
0.04829179434819422	3770	417	0.8286269239781469
0.047573913438021635	3863	510	0.8213378497644
0.036771115815383344	4460	1107	0.6935418917345424
0.03261084913961707	5430	2077	0.5466347168675346
0.0321304550328953	5399	2046	0.584900512768555
0.033595964783706744	5242	1889	0.606694082631765
0.03583887418139394	4957	1604	0.63044469265736
0.04541433031340521	4131	778	0.7987793276353048
0.037762121982190575	4035	682	0.7734864733117732
0.034842216187243216	4875	1522	0.6488982027828648
0.04113853516065278	4840	1487	0.7116500245111191
0.03649961760020894	4753	1400	0.7178093197237471
0.037165267728522716	4710	1357	0.6941120294174741
0.03566502154969809	4682	1329	0.6567571806760515
0.03824981101425553	4317	964	0.7578117688733056
0.04304914167740282	3949	596	0.8583809747196197
0.04777737117094038	3849	496	0.826270573960308
0.04307497377893734	4270	917	0.820159588504435
0.0450143393767802	3843	490	0.7856141255071211
0.048044545788233875	3887	534	0.8592245089681929
0.045288695075717846	4014	661	0.7874424246650444
0.04387948947736442	3861	508	0.794421332992575
0.04601765018116502	4050	697	0.7992420850696722
0.04317432207578164	4319	966	0.7673628946920463
0.042860689660223834	4140	787	0.7929480534608784
0.04211067177888572	4315	962	0.7503292712107489
0.033858573066502286	5046	1693	0.6355395685192596
0.027081887426188302	6386	3033	0.487374294873483
0.04853133876056981	3511	158	0.8723291144201492
0.03181049806661719	4676	1323	0.6558467077772677
0.038652278383706	4845	1492	0.6423290019155421
0.029872541160125738	5697	2344	0.5809364088508601
0.03665274692565253	4252	899	0.7165872535143574
0.04744479531240475	3955	602	0.8309014878060798
0.041423136816465	4259	906	0.7703202939584529
0.03961237206030576	4402	1049	0.7489250155073667
0.04343535824300186	3844	491	0.8061217408926222
0.03864670294007426	4906	1553	0.6707795686061214
0.04500470735308121	3772	419	0.8466385836201412
0.04431754746975599	3854	501	0.827179030499564
0.03594168208571673	4565	1212	0.6933307550775711
0.03436668388171241	4775	1422	0.6446066641866908
0.03380335250803415	4846	1493	0.6341686412166161
0.03302870863036077	5130	1777	0.6259087862983256
0.03535660927876188	5117	1764	0.6441545036585244
0.031062521379073237	6042	2689	0.5148294262562332
0.03942726124201242	4782	1429	0.7382861511676051
0.026617328362249046	5928	2575	0.5317194380403073
0.04701033656352321	4629	1276	0.7428502730306881
0.043552122360228755	3815	462	0.7855013445079021
0.047309438370195765	3767	414	0.8379082579788425
0.03918577120121493	4775	1422	0.7005956541065507
0.04617677911235184	4438	1085	0.7818870207777496
0.03912347670572089	4048	695	0.7410102022951243
0.04130675653217768	4411	1058	0.6845670223855969
0.05215368644757405	3698	345	0.8243067954534848
0.04419494655504797	3998	645	0.7923722603157914
0.0421889050429727	4086	733	0.7632195587018361
0.04276805500160506	4107	754	0.7750920873330998
0.04367558575966717	3870	517	0.7740947348663034
0.041274852159266524	4230	877	0.7546974723921926
0.03423670112631323	4790	1437	0.7015809426490389
0.03863978431819087	4850	1497	0.6723375617002995
0.04846712656803495	3974	621	0.8240872648163053
0.03571989698124585	4322	969	0.6846971643162881
0.0403262736231479	4352	999	0.7244508989211984
0.04097822490946271	4106	753	0.7708799582148905
0.04199383009701817	4233	880	0.7817864812883268
0.035996299688666765	4949	1596	0.6785841918519278
0.03333308216462149	4989	1636	0.6322863528101963
0.04376774119405161	4007	654	0.7730101299986739
0.03447729041640007	4952	1599	0.6073305491838066
0.051821695894946104	3830	477	0.8353971751240311
0.046624193431451806	3916	563	0.8485929429152875
0.04034957986248588	4441	1088	0.7227838753034117
0.03304925724496008	4977	1624	0.6338386981682291
0.0414338680911487	4283	930	0.7443151597172456
0.042027611976359694	3892	539	0.8424914117611054
0.05052318045876775	4075	722	0.8019931040719515
0.0431634364181772	4011	658	0.8162837536365606
0.03701740107421041	4703	1350	0.7026107240091981
0.04653968215883804	3925	572	0.8290183272325482
0.04352380280864297	3943	590	0.7881822380074394
0.043344353282715534	4032	679	0.7517233961549912
0.05239604484712188	3939	586	0.836671409506311
0.04069948846414711	4685	1332	0.6724239829135176
0.03437351860241456	4569	1216	0.6751104124785285
0.03247171485910959	5652	2299	0.6049654161158537
0.032297861611875374	5753	2400	0.5676261209466508
0.046955687592307054	3977	624	0.8753241785088467
0.03664732920443682	4334	981	0.7069470271769946
0.04997546753849976	3692	339	0.8649970929857239
0.0416534794153026	4396	1043	0.7633531920213741
0.049916206371384664	3608	255	0.8831890758159124
0.04988840914071821	3636	283	0.8805709786756196
0.03952319150768999	4745	1392	0.7000135400980901
0.044602185967960783	3693	340	0.8194349219228151
0.04644194392295792	3837	484	0.8326105329933956
0.0369872970901677	4833	1480	0.6494658478683818
0.04619640088278923	4105	752	0.8368027114648678
0.032942208064916476	5116	1763	0.6284232599452472
0.04921890525698172	3882	529	0.8460353003796359
0.03988280815013338	4506	1153	0.7221559280803269
0.04779856614512723	4027	674	0.830720039170677
0.04823906285413175	3583	230	0.8794744830211363
0.04321627734108677	4171	818	0.693084378241319
0.054181731546909945	3347	0	0.8742579788349928
0.03455886158567379	4451	1098	0.7021147446061949
0.03883808840766266	4926	1573	0.6519056741356459
0.0374370312721919	5231	1878	0.6495736456565281
0.04171177288439647	3833	480	0.7799094315826942
0.04066002500940253	4301	948	0.7787322908785975
0.04694883204043544	3965	612	0.8022399268324373
0.040723310192930975	4365	1012	0.7491138096664001
0.04642983249848282	3899	546	0.7923124980175914
0.039383509990450434	4712	1359	0.6726049319689905
0.04018721760516734	4375	1022	0.7601956975888168
0.04171430476769356	4542	1189	0.7740239626050726
0.03998579259264336	4408	1055	0.7472550744336555
0.04488240029026983	4183	830	0.7965141399543763
0.04646028796570744	3891	538	0.8031279433750911
0.04345528622828978	4158	805	0.7754673329189885
0.04553620064515439	3890	537	0.8326163100901898
0.04225575510195775	4076	723	0.7829197506011605
0.042466774280671284	4156	803	0.7589416865865332
0.04938969771580198	3725	372	0.8285551406260006
0.03724813434092743	4985	1632	0.6390513464158215
0.0318732421092115	5576	2223	0.5762792075509133
0.04244084242009733	3667	314	0.8500706113177635
0.042618082027705714	4359	1006	0.7305656046324485
0.04390829612747724	3940	587	0.7908119581118453
0.04269872505068789	4299	946	0.6802641811444912
0.0386809889656835	4118	765	0.7833215288181614
0.048424098807378066	4001	648	0.7809611160257299
0.042002634885038775	4150	797	0.8258562995535238
0.04447282796234946	3759	406	0.8369934120073353
0.04740031822241937	3781	428	0.807019311658906
0.04280091044046186	4105	752	0.7611067209971398
0.04190865082198033	4080	727	0.7292669933247063
0.04357921543613747	4219	866	0.7574614208545747
0.04482129784697293	3793	440	0.8051477040626266
0.04013922727335112	4357	1004	0.7435397295063123
0.04829983417744913	3925	572	0.8002997599429503
0.04614803938618592	3903	550	0.7691245303931634
0.043871404582704825	4113	760	0.825216221406341
0.0429295228843064	3905	552	0.8092857351667164
0.04568997777392027	4316	963	0.7753051883669889
0.04156116207694877	4080	727	0.8135023710789762
0.03930565032857758	4111	758	0.7870766436996943
0.05257241570404152	3862	509	0.8863860703380807
0.03364999558786473	4636	1283	0.6834438750050822
0.044338923693371585	4237	884	0.735984663517068
0.040391075952189784	3995	642	0.7647200221399998
0.03930817998644826	5098	1745	0.6637994013136927
0.03966810397123143	4374	1021	0.7591770700558453
0.041183823486574164	4643	1290	0.6902390905801509
0.04122601802244961	3904	551	0.7365062285660066
0.04680849677992436	3936	583	0.7990216381345779
0.03883696439890673	4549	1196	0.6922299764944425
0.0315839563459327	5903	2550	0.5569261141151504
0.027583935585567966	5610	2257	0.5428009711251348
0.033572365317882324	4895	1542	0.670655541927202
0.04229479378091064	4115	762	0.7798837913407506
0.04142249202018816	4014	661	0.7477210081495255
0.045049739150465756	3767	414	0.8205808414379788
0.042104023184178156	4167	814	0.7640457804325654
0.04019002646875094	4475	1122	0.7391820519294283
0.04143450607399884	3884	531	0.8540055367984727
0.03643480650703685	4367	1014	0.6708435510588596
0.03966788322018055	4559	1206	0.7298869448511458
0.043423316553647055	3870	517	0.7613422246365421
0.04799364783713791	4229	876	0.7843094204876049
0.043775940196640384	4720	1367	0.6898201304151809
0.035841956180760935	5309	1956	0.6075765084499991
0.04543670046803979	3917	564	0.8207269803410348
0.04352687332347765	4055	702	0.7974365150915044
0.04326728116198734	4234	881	0.7785776821807858
0.04406526629617063	3906	553	0.7913476753929359
0.04750231911696834	3855	502	0.8554144214829915
0.04768707008166935	3888	535	0.8399341297650894
0.0474334702739186	3717	364	0.8302221477770217
0.03940293920069787	4477	1124	0.7105405276685106
0.04386167213366425	3923	570	0.8132989609459471
0.04189213831701195	3923	570	0.8076499221212875
0.04220662749738334	4229	876	0.7149360766333597
0.03945267573768243	4389	1036	0.6944730329119744
0.04669179389106265	4109	756	0.8183082494756654
0.040923558446267064	4275	922	0.754602424902598
0.03898503631284719	4678	1325	0.6800301175977888
0.05062363939264463	3556	203	0.8573864895112581
0.03575664258050002	4618	1265	0.6655943878898163
0.04755513887265393	3620	267	0.8772845264296244
0.028427253639198027	6524	3171	0.5333298395888201
0.04487574650742195	3627	274	0.8540432655952066
0.048793232859072964	3625	272	0.8489908774396481
0.03411591929336539	5015	1662	0.6063974962982688
0.04283246957748448	3828	475	0.8295559918512072
0.04986652488683092	3829	476	0.8481404003196276
0.02966124640459262	5917	2564	0.5043529797992236
0.03576975458802885	4900	1547	0.7014333180202238
0.04798547444550146	3596	243	0.8804979685882374
0.03552137671699783	4587	1234	0.6638620709105731
0.03878246630477825	4362	1009	0.7340898842462014
0.03525420735393265	5455	2102	0.6232833355309054
0.03475875153817497	5023	1670	0.6485831199036541
0.03942847710218	4692	1339	0.700385618583078
0.04734335820393079	4065	712	0.813816259878907
0.04533184695544939	4075	722	0.8119566059386031
0.04032923084409289	4590	1237	0.7075947795743862
0.03390347006732632	5494	2141	0.5586428792476971
0.033140182293215324	5238	1885	0.596700987693667
0.04854264189458042	3713	360	0.8388061090467882
0.03292401065632772	5637	2284	0.5567969532151464
0.027687216628893115	5112	1759	0.5966269876817829
0.03367184729844685	4908	1555	0.6664657523879283
0.030804072286759545	5343	1990	0.5822631207954769
0.03863924939578922	4458	1105	0.7431752534074371
0.0394662571249286	4250	897	0.7410015536180574
0.04110548095192206	3737	384	0.791619234455002
0.044228492365850886	4150	797	0.8064420425396568
0.04048827703295974	4316	963	0.7268920992432744
0.036336251492732986	4738	1385	0.6871296950080784
0.04909511316800622	3987	634	0.8128674982101401
0.038336364792583455	4500	1147	0.718951578368285
0.03803344538318569	4162	809	0.7379450574763371
0.04232857128283719	3666	313	0.8234712051116766
0.03649263547310709	4328	975	0.7446426539419344
0.048708514004792196	3820	467	0.8660247473359304
0.047364534233081595	3690	337	0.7998669021744718
0.047764043504950844	3714	361	0.8308422378363228
0.039070930613929376	4516	1163	0.6854535157287468
0.04495276034120899	4136	783	0.8036728541792306
0.04193970042281753	4159	806	0.7880580497005993
0.042224748818374624	4286	933	0.7716009170196799
0.047150416252839326	4254	901	0.7794067976876086
0.04266936674277946	4502	1149	0.7392536683593269
0.04546805019825928	4181	828	0.7688552875208751
0.040845780779070216	4706	1353	0.6950498080734877
0.032482109777936786	4907	1554	0.6527785411839584
0.03516884102600817	5769	2416	0.5871862925991896
0.03080600001079468	5154	1801	0.6374403485874691
0.03657911925481952	4864	1511	0.6379449013902891
0.04753385210806861	3712	359	0.8428190824603319
0.034186509780744063	5019	1666	0.6123747825816771
0.028119733056082553	6007	2654	0.533460949622005
0.045095131739016914	4050	697	0.8162820087815829
0.03353939827615786	5447	2094	0.6347508016767899
0.035939434400635246	5190	1837	0.6174891366724495
0.05025660469952948	3600	247	0.8395311850793162
0.0360659503886107	4244	891	0.7576719799968216
0.037872058329634764	4347	994	0.7711049703125242
0.048287074189771295	3668	315	0.8540723557831139
0.03829703654247079	4587	1234	0.6817046321702952
0.041074469682728376	4549	1196	0.7268495618912639
0.037568087348487975	4430	1077	0.7151567759953734
0.04907892921511073	4109	756	0.8152337552948439
0.034409284883442824	4721	1368	0.6129169795144543
0.04017495374123288	4608	1255	0.7513566548194943
0.040449798571359906	4428	1075	0.7368755802272594
0.03500409778565264	4701	1348	0.6562028958996813
0.03552960032621802	4806	1453	0.7234496425419589
0.04556806902549645	3840	487	0.8080203621486909
0.04325329518880893	3796	443	0.7635681587426161
0.037197798117287725	4531	1178	0.7212358159945336
0.04505196080524333	3813	460	0.8601278826423663
0.03296506474643248	4934	1581	0.6471953513900982
0.03840019383730283	4963	1610	0.6285143166529724
0.040248950027897426	4012	659	0.763986842648848
0.0431331067059311	4276	923	0.7560667018315582
0.04226748516187943	4002	649	0.7853814596024625
0.03543315092763811	4854	1501	0.6599778435648812
0.03475742711511011	4971	1618	0.6526848501301473
0.040978250502519756	4628	1275	0.7151923803203668
0.04335462588387391	4123	770	0.7705568799562699
0.04243608141996637	4152	799	0.7822757885494483
0.04534933146596104	4456	1103	0.799515828122482
0.04397011937991586	4416	1063	0.7788579370562951
0.04853589862854436	3882	529	0.8275737636876754
0.04349741429815796	3889	536	0.7773538715333767
0.04687559666046098	3749	396	0.8347239726472847
0.03280563817435451	5038	1685	0.6872378032654909
0.04056903123217807	4183	830	0.7666987192659653
0.04336113382983158	4123	770	0.8003786135113427
0.04093416665417441	4058	705	0.81123884592342
0.032315687368334456	4866	1513	0.699937433593853
0.04570918753502567	4098	745	0.7917605969656859
0.0438131797510055	4306	953	0.814965977423803
0.041939236165822874	4163	810	0.8211603080698373
0.04445926961444634	4182	829	0.7818850356074505
0.03684811216311321	4949	1596	0.6735950856755765
0.03162354983573304	4951	1598	0.6555160852659563
0.041200622503499255	4538	1185	0.7045603858304099
0.04196202426327769	4065	712	0.7807801119893327
0.04181363304664587	5116	1763	0.6985412244730775
0.04111360896953023	4771	1418	0.7441245891094088
0.04394894624035049	4324	971	0.7245080851604456
0.04400435848676369	4454	1101	0.7982222391787054
0.039832680239945406	4322	969	0.7671758962753
0.04419210360203016	4258	905	0.7830557175926234
0.044083964821138584	3852	499	0.8141955608611332
0.04061996484912667	4215	862	0.7726781865440396
0.042217450037408906	4591	1238	0.7082811037958479
0.041474652128415015	4178	825	0.7719554099548834
0.04848452204595854	4055	702	0.7879960009061421
0.03788305922353984	4401	1048	0.7159549763221377
0.0325284008023319	5381	2028	0.557100438537586
0.051020416053592636	3613	260	0.8668278824072675
0.03148729589111529	5352	1999	0.6052277162214841
0.04544807091764004	3918	565	0.7868533705276657
0.0422227265874746	4097	744	0.814147657774321
0.040471140933263164	4232	879	0.7610988355165558
0.0414600370523355	4167	814	0.7851074248437617
0.04572745008947675	4085	732	0.7566174899758261
0.036834962094625355	4262	909	0.7464807949675835
0.040752185568915834	4076	723	0.7586310011622884
0.04277133465797183	4395	1042	0.7406186935594378
0.03386710850665525	4760	1407	0.6486725979271748
0.030846213231577158	5403	2050	0.5894262164185975
0.030711001179093124	5804	2451	0.5519008940570037
0.030498937332464136	5472	2119	0.593361289571222
0.03191336910109968	4893	1540	0.6267537493726931
0.03596002104642947	5182	1829	0.6215703703810789
0.027982622679866193	6027	2674	0.5526427131191585
0.0488051761937021	3863	510	0.795354668205063
0.02961627768787054	5727	2374	0.5191794488150822
0.04151431359058471	4372	1019	0.7741823038732211
0.03717442567520768	4733	1380	0.6844406322396798
0.042924027736639336	4056	703	0.7786971253842605
0.04295388450736255	4299	946	0.7682512843821273
0.045110783603135036	4416	1063	0.7417927775466125
0.04529163541426485	4041	688	0.8037063626555672
0.03382476331170173	5150	1797	0.6003876836648184
0.04612242982479093	3993	640	0.8496575781952007
0.03707401988651935	4261	908	0.7064998551802193
0.049896697627291944	3749	396	0.8437721408601945
0.03788464921046401	4681	1328	0.6771554248640493
0.03920587181014605	4896	1543	0.6796037973709848
0.041354719077437985	4130	777	0.7536853849500453
0.03907054018866028	4263	910	0.7268259811580303
0.03165520483060094	5672	2319	0.5557991493501886
0.03946406410623864	4355	1002	0.7208390322886872
0.04270881946283581	3973	620	0.7916914251195267
0.04428437397472684	4274	921	0.8088296400926306
0.04548527495100587	4027	674	0.809525217536315
0.043900987189250076	3958	605	0.8220053510789715
0.04674198135097117	3656	303	0.8505516810048893
0.04651942109531837	4119	766	0.7693447152729429
0.039606907286085735	4174	821	0.789237115236031
0.04266068664459731	3775	422	0.825851516041371
0.04704731917262649	3753	400	0.8488455826542046
0.045615370935962976	3982	629	0.7698416902589472
0.03862038862520715	4902	1549	0.6824622739871431
0.04766545643047008	4335	982	0.761095372417852
0.038800743330679434	4413	1060	0.7132995090040642
0.04025307347745612	5221	1868	0.6648273850524549
0.03819756797752862	4422	1069	0.6959363707253852
0.043759412309360875	4044	691	0.7562896680075984
0.04352368195606994	3833	480	0.7931182645792841
0.04857139986735206	3550	197	0.8602195915631763
0.043040158229871575	4150	797	0.7697655801349209
0.0450613083066319	3890	537	0.7859985933632895
0.04151587952740994	4292	939	0.7706451106586585
0.03831844326204572	4179	826	0.7540578522331111
0.04057579399245373	4402	1049	0.7379980059104806
0.046354173945571314	4091	738	0.7973350430538467
0.04007797082150252	4713	1360	0.7177429842502198
0.04713074155795629	3897	544	0.8403915724947087
0.043910714496691636	3940	587	0.807670317601994
0.03749110236036699	4650	1297	0.6703259421126486
0.04744667753701328	3895	542	0.8253532222368088
0.050742352684295465	3717	364	0.8371823082049967
0.039403585539480174	4807	1454	0.6834121399736054
0.04989423362928253	3743	390	0.862709618633795
0.040556991481406596	4197	844	0.7170918231180633
0.04351893008479119	4159	806	0.7749364206490741
0.03391646056080036	5210	1857	0.6072702454190927
0.03151855960701369	5423	2070	0.5959706559670589
0.037160418730179	4917	1564	0.6640731961959748
0.04076515724719205	3967	614	0.7717338524346191
0.0435634643660036	4023	670	0.7932021939752171
0.04084335154852791	4691	1338	0.6968436194260402
0.03654984628127537	4672	1319	0.6977762459178435
0.048052705568758666	3711	358	0.8650988564422581
0.03851298473225754	4525	1172	0.7214160278372341
0.0425399343225172	4202	849	0.7471341616025264
0.0334126808347805	5266	1913	0.6060836933976421
0.04093874980119602	4073	720	0.7608887361443456
0.04180475611625309	3873	520	0.8132021801776447
0.04791902133263773	3746	393	0.8293704842409907
0.044136050202662515	3895	542	0.8017427132261973
0.043059354489091935	4073	720	0.7949614432538519
0.04457881066475307	3882	529	0.8004454770343901
0.04214567535945513	4265	912	0.7098576772383459
0.03820727522484885	4380	1027	0.7557986232959505
0.04264346090348082	4145	792	0.7724114586427212
0.04073298865439273	4446	1093	0.7256479143637693
0.035327633423902854	4591	1238	0.6814612295849996
0.04812042153885194	3752	399	0.8117655132039207
0.03681148154721204	4470	1117	0.6866173526854616
0.04006840545688389	4371	1018	0.748023872682177
0.048372722815934986	4080	727	0.8335751387666893
0.03985177094099926	4488	1135	0.7523698094006711
0.046783540823452284	4033	680	0.8005865128697732
0.03916570933892625	4693	1340	0.7432096171892877
0.03587439884490963	4977	1624	0.6817670707293811
0.034358477711069556	5131	1778	0.6293066749912481
0.035799141953627364	5564	2211	0.6053179153773703
0.035262683283009445	5439	2086	0.6117506834182149
0.03553214938294852	5141	1788	0.6344863525941281
0.04105051982709717	4237	884	0.7315802258472033
0.05118319061561984	3603	250	0.8850082003750153
0.043141338099791524	4026	673	0.7595827684861503
0.040361415694903195	4795	1442	0.6906955423992044
0.0423917219120885	4208	855	0.7614448386607738
0.040436558655106807	4373	1020	0.7321487095198749
0.04492502617298999	3816	463	0.7829108968752607
0.04034409534800717	4400	1047	0.7151116777980823
0.03134443773430304	5347	1994	0.5865431545424257
0.03243636003755715	5519	2166	0.5795048808799771
0.04082598326752769	4490	1137	0.7429605559486331
0.04040105659745889	4425	1072	0.7406987297845673
0.04029308585378606	4469	1116	0.7410788061037142
0.04292744981904136	4002	649	0.7978833216748316
0.04293456637753642	4701	1348	0.7177653376327512
0.041729793759583154	4166	813	0.8079569793407007
0.04957519109001528	3388	35	0.8746912760299531
0.03333092759146901	5026	1673	0.6249433380736505
0.03525609945498132	5324	1971	0.6129816747076844
0.03861564697103965	4822	1469	0.669347545429158
0.0351098579803359	5146	1793	0.6474828601361479
0.04010801851470193	4742	1389	0.6795716281469665
0.04689952688322981	4198	845	0.7550169754996308
0.03877051580380656	4382	1029	0.7673160246891001
0.038864267785340405	4214	861	0.7523650884229993
0.04396769633588285	4213	860	0.7615498288483692
0.044590759640318396	3979	626	0.8256849224387779
0.03645383901339285	4759	1406	0.716389078739503
0.04760533645578134	3899	546	0.8389541846689011
0.038378355598745716	4536	1183	0.7208487934613264
0.03610019483738286	4992	1639	0.6404077051030519
0.03218943128284345	5970	2617	0.5412031213766754
0.036240039297147274	4468	1115	0.7135413741549862
0.0406479542695663	4344	991	0.7535960257760136
0.028549903351965365	5778	2425	0.5520128301571612
0.0465110090174695	3680	327	0.876921062979234
0.04895956386609941	3515	162	0.8925966513317152
0.040012607073109746	4354	1001	0.7515549354370069
0.03687862190360538	4243	890	0.711548435444641
0.04967925180078296	4126	773	0.7953855813318808
0.03167741807712409	5109	1756	0.6189753985552382
0.039880520490214504	4378	1025	0.7285508178559281
0.04604671367323885	3725	372	0.8203209762580065
0.03998499012087564	4370	1017	0.7383071697337439
0.04134274968980888	4535	1182	0.6750205488797895
0.041135337078214616	4053	700	0.8145686645635517
0.038141831009559354	4395	1042	0.7148725748303584
0.044064092004400805	3817	464	0.8429063386622937
0.03847865766812967	4358	1005	0.7913176010576621
0.040089782833365874	4337	984	0.7392568774691091
0.04116159309359228	4254	901	0.7815588176154434
0.04176901808696529	4206	853	0.7304646527801119
0.037232112788775903	4454	1101	0.7214807513085005
0.03492907419696807	4629	1276	0.6970020457144437
0.0409181794710745	4307	954	0.7209944970282928
0.04858381217204326	3683	330	0.84402011973134206
0.047613295862591457	3993	640	0.7743072120395155
0.05246290793462104	3425	72	0.8684767826021516
0.041099502465324074	4097	744	0.7702757288137224
0.0402947417717766	3954	601	0.7962009007346433
0.045987286164535415	4058	705	0.7572561585478398
0.047567079794210945	4024	671	0.8120067481998697
0.04001884932617412	3972	619	0.8057309568840295
0.03866443843128878	3746	393	0.7999388406477087
0.04882949767212896	4064	711	0.7740924408551606
0.04277003580280355	4235	882	0.7179414420668571
0.04002104785930896	4455	1102	0.764564707187785
0.04518801859970615	4117	764	0.7588540396010116
0.04048444360731048	4446	1093	0.7111880721071668
0.04162010602629049	4303	950	0.7590415401474124
0.038356550600744874	4618	1265	0.6991981851940278
0.03974544589571071	4445	1092	0.7639731917749926
0.046668892770444934	3697	344	0.8703933798159933
0.04682171394450995	4015	662	0.7673511130265772
0.04901839131688761	3874	521	0.8447608817464329
0.04775318255143074	3716	363	0.8483120249787982
0.04399187104218988	4078	725	0.7931947535121449
0.04582240541509146	4091	738	0.8009155554000656
0.03500159414966426	5039	1686	0.6269609881996648
0.03366765943361532	5021	1668	0.6445023605692424
0.04796857058279375	3573	220	0.8403723611567419
0.029342566258229567	5462	2109	0.5704062089196442
0.04017686518920771	4530	1177	0.6878000325305508
0.04441425676597309	3832	479	0.8147656145926635
0.03362447575461996	4408	1055	0.6922426704839539
0.046523470009938825	3930	577	0.8231904555167339
0.040545375755594866	4420	1067	0.7085000276074008
0.0400761324437621	4387	1034	0.759564431135343
0.043681072760534664	3903	550	0.8051550560139595
0.0435230114950822	3926	573	0.7948772715922431
0.044833112642859614	3867	514	0.807439461462498
0.030405383676194362	5313	1960	0.6107461306145848
0.03648259386505246	5366	2013	0.617361695720285
0.04601919522058323	3664	311	0.8718501111570948
0.03341935088755352	5188	1835	0.6000420222770354
0.028008608804508475	5832	2479	0.5426051779099068
0.02967206601288701	5293	1940	0.5785820706644945
0.048306491849272465	4079	726	0.8638040144934425
0.04544866806965904	3892	539	0.8285659042738713
0.03865972188557592	4258	905	0.7397184621631554
0.037617533512190625	4516	1163	0.7367130547815077
0.03840862037801354	4306	953	0.7239477049522759
0.045952261726848784	4325	972	0.8150890400478651
0.04857600731956713	3948	595	0.8218048240936567
0.04260746660623143	4037	684	0.7648749100871853
0.04141138679851109	4453	1100	0.7642322823185875
0.04143398900977635	4056	703	0.7952917011643905
0.046712609945454335	3957	604	0.848555044762023
0.047037169012635306	4031	678	0.8193662925028264
0.04307214787614465	4228	875	0.7750300658450092
0.04035665583143421	4339	986	0.7623962492418409
0.047206549964182255	4124	771	0.8023560416501452
0.03975908016837269	4704	1351	0.6949583928321144
0.036292501235575134	4745	1392	0.689967253961321
0.03711358048365705	4393	1040	0.7519496135667137
0.04119812185668245	3838	485	0.8112952165666834
0.04513872121681829	3805	452	0.8492870488771815
0.043069562648356645	3876	523	0.8069394697388416
0.042195994398639275	4279	926	0.7053096478352989
0.037259167412794114	4809	1456	0.6667887969473602
0.046309712311009645	3804	451	0.7925712225281848
0.04228249139922705	3850	497	0.7796326305130804
0.04298345762819427	3790	437	0.781072789618062
0.04097242640607703	4571	1218	0.6960067480811156
0.03416315705717934	5182	1829	0.6620781513750823
0.043145909052315634	3459	106	0.7934287825946368
0.04210003787591505	4402	1049	0.7730599251683833
0.05049408221510034	3630	277	0.854991129665202
0.04106314437952602	3958	605	0.7501614801302141
0.040324064304510396	4364	1011	0.7126616839407129
0.04040304903403704	4275	922	0.7484805037308248
0.03832348918286208	4261	908	0.7082310700403978
0.0435123461651321	3828	475	0.7998396978089334
0.037498898724828957	4156	803	0.7236361923461511
[truncated: 2,001 more rows]
