# Supplementary material for: Understanding the infection severity and epidemiological characteristics of mpox in the UK
Source: Nat Commun. 2024 Mar 11;15:2199. doi: 10.1038/s41467-024-45110-8 (PMC10928097; doi:10.1038/s41467-024-45110-8)
Supplement: Supplementary file 6 — Source Data [file 41467_2024_45110_MOESM6_ESM.zip › Source Data MPX/posterior_estimates_data_length-of-stay.csv]

sample	model	metric	value
1	Doubly interval censored with right-truncation	Mean	7.17554
1	Doubly interval censored with right-truncation	Standard Deviation	10.0027
2	Doubly interval censored with right-truncation	Mean	6.53937
2	Doubly interval censored with right-truncation	Standard Deviation	9.12688
3	Doubly interval censored with right-truncation	Mean	7.01922
3	Doubly interval censored with right-truncation	Standard Deviation	10.845
4	Doubly interval censored with right-truncation	Mean	7.68266
4	Doubly interval censored with right-truncation	Standard Deviation	10.9806
5	Doubly interval censored with right-truncation	Mean	7.35658
5	Doubly interval censored with right-truncation	Standard Deviation	10.4708
6	Doubly interval censored with right-truncation	Mean	6.37296
6	Doubly interval censored with right-truncation	Standard Deviation	8.43989
7	Doubly interval censored with right-truncation	Mean	7.51467
7	Doubly interval censored with right-truncation	Standard Deviation	10.6908
8	Doubly interval censored with right-truncation	Mean	6.89444
8	Doubly interval censored with right-truncation	Standard Deviation	9.40728
9	Doubly interval censored with right-truncation	Mean	6.24686
9	Doubly interval censored with right-truncation	Standard Deviation	8.01544
10	Doubly interval censored with right-truncation	Mean	7.8806
10	Doubly interval censored with right-truncation	Standard Deviation	12.7553
11	Doubly interval censored with right-truncation	Mean	7.56135
11	Doubly interval censored with right-truncation	Standard Deviation	11.4837
12	Doubly interval censored with right-truncation	Mean	6.37667
12	Doubly interval censored with right-truncation	Standard Deviation	8.37185
13	Doubly interval censored with right-truncation	Mean	7.08395
13	Doubly interval censored with right-truncation	Standard Deviation	10.1814
14	Doubly interval censored with right-truncation	Mean	6.52702
14	Doubly interval censored with right-truncation	Standard Deviation	8.14152
15	Doubly interval censored with right-truncation	Mean	7.42454
15	Doubly interval censored with right-truncation	Standard Deviation	11.5366
16	Doubly interval censored with right-truncation	Mean	7.62772
16	Doubly interval censored with right-truncation	Standard Deviation	11.7874
17	Doubly interval censored with right-truncation	Mean	6.31422
17	Doubly interval censored with right-truncation	Standard Deviation	8.8818
18	Doubly interval censored with right-truncation	Mean	7.76668
18	Doubly interval censored with right-truncation	Standard Deviation	10.3001
19	Doubly interval censored with right-truncation	Mean	7.34569
19	Doubly interval censored with right-truncation	Standard Deviation	11.6167
20	Doubly interval censored with right-truncation	Mean	7.56552
20	Doubly interval censored with right-truncation	Standard Deviation	9.6964
21	Doubly interval censored with right-truncation	Mean	7.20871
21	Doubly interval censored with right-truncation	Standard Deviation	10.4636
22	Doubly interval censored with right-truncation	Mean	8.01156
22	Doubly interval censored with right-truncation	Standard Deviation	13.1865
23	Doubly interval censored with right-truncation	Mean	8.97744
23	Doubly interval censored with right-truncation	Standard Deviation	15.1562
24	Doubly interval censored with right-truncation	Mean	5.73599
24	Doubly interval censored with right-truncation	Standard Deviation	7.18881
25	Doubly interval censored with right-truncation	Mean	7.59293
25	Doubly interval censored with right-truncation	Standard Deviation	12.8887
26	Doubly interval censored with right-truncation	Mean	6.33873
26	Doubly interval censored with right-truncation	Standard Deviation	8.23981
27	Doubly interval censored with right-truncation	Mean	7.72853
27	Doubly interval censored with right-truncation	Standard Deviation	11.3565
28	Doubly interval censored with right-truncation	Mean	6.74526
28	Doubly interval censored with right-truncation	Standard Deviation	9.13878
29	Doubly interval censored with right-truncation	Mean	7.74293
29	Doubly interval censored with right-truncation	Standard Deviation	12.3025
30	Doubly interval censored with right-truncation	Mean	6.4252
30	Doubly interval censored with right-truncation	Standard Deviation	9.42434
31	Doubly interval censored with right-truncation	Mean	6.77671
31	Doubly interval censored with right-truncation	Standard Deviation	9.56934
32	Doubly interval censored with right-truncation	Mean	6.51997
32	Doubly interval censored with right-truncation	Standard Deviation	7.67527
33	Doubly interval censored with right-truncation	Mean	7.04283
33	Doubly interval censored with right-truncation	Standard Deviation	12.1408
34	Doubly interval censored with right-truncation	Mean	6.65448
34	Doubly interval censored with right-truncation	Standard Deviation	9.70888
35	Doubly interval censored with right-truncation	Mean	7.58787
35	Doubly interval censored with right-truncation	Standard Deviation	11.2133
36	Doubly interval censored with right-truncation	Mean	6.00509
36	Doubly interval censored with right-truncation	Standard Deviation	7.77503
37	Doubly interval censored with right-truncation	Mean	8.01956
37	Doubly interval censored with right-truncation	Standard Deviation	12.8067
38	Doubly interval censored with right-truncation	Mean	5.21225
38	Doubly interval censored with right-truncation	Standard Deviation	7.49489
39	Doubly interval censored with right-truncation	Mean	8.56349
39	Doubly interval censored with right-truncation	Standard Deviation	12.2181
40	Doubly interval censored with right-truncation	Mean	5.63364
40	Doubly interval censored with right-truncation	Standard Deviation	6.90158
41	Doubly interval censored with right-truncation	Mean	7.93187
41	Doubly interval censored with right-truncation	Standard Deviation	12.653
42	Doubly interval censored with right-truncation	Mean	5.9724
42	Doubly interval censored with right-truncation	Standard Deviation	7.29133
43	Doubly interval censored with right-truncation	Mean	8.04724
43	Doubly interval censored with right-truncation	Standard Deviation	11.5331
44	Doubly interval censored with right-truncation	Mean	6.61945
44	Doubly interval censored with right-truncation	Standard Deviation	8.79457
45	Doubly interval censored with right-truncation	Mean	6.65392
45	Doubly interval censored with right-truncation	Standard Deviation	10.8051
46	Doubly interval censored with right-truncation	Mean	6.92063
46	Doubly interval censored with right-truncation	Standard Deviation	8.88791
47	Doubly interval censored with right-truncation	Mean	6.14343
47	Doubly interval censored with right-truncation	Standard Deviation	7.98895
48	Doubly interval censored with right-truncation	Mean	6.76804
48	Doubly interval censored with right-truncation	Standard Deviation	9.32494
49	Doubly interval censored with right-truncation	Mean	6.97017
49	Doubly interval censored with right-truncation	Standard Deviation	10.4552
50	Doubly interval censored with right-truncation	Mean	6.94456
50	Doubly interval censored with right-truncation	Standard Deviation	9.247
51	Doubly interval censored with right-truncation	Mean	6.43354
51	Doubly interval censored with right-truncation	Standard Deviation	9.48776
52	Doubly interval censored with right-truncation	Mean	6.73513
52	Doubly interval censored with right-truncation	Standard Deviation	9.3696
53	Doubly interval censored with right-truncation	Mean	6.97059
53	Doubly interval censored with right-truncation	Standard Deviation	9.24342
54	Doubly interval censored with right-truncation	Mean	6.9037
54	Doubly interval censored with right-truncation	Standard Deviation	9.00491
55	Doubly interval censored with right-truncation	Mean	7.04289
55	Doubly interval censored with right-truncation	Standard Deviation	10.6287
56	Doubly interval censored with right-truncation	Mean	7.5053
56	Doubly interval censored with right-truncation	Standard Deviation	11.0474
57	Doubly interval censored with right-truncation	Mean	7.02321
57	Doubly interval censored with right-truncation	Standard Deviation	9.46119
58	Doubly interval censored with right-truncation	Mean	7.78029
58	Doubly interval censored with right-truncation	Standard Deviation	12.5731
59	Doubly interval censored with right-truncation	Mean	6.26475
59	Doubly interval censored with right-truncation	Standard Deviation	7.45009
60	Doubly interval censored with right-truncation	Mean	6.19257
60	Doubly interval censored with right-truncation	Standard Deviation	7.36527
61	Doubly interval censored with right-truncation	Mean	7.7809
61	Doubly interval censored with right-truncation	Standard Deviation	11.0201
62	Doubly interval censored with right-truncation	Mean	7.66768
62	Doubly interval censored with right-truncation	Standard Deviation	10.2693
63	Doubly interval censored with right-truncation	Mean	6.5309
63	Doubly interval censored with right-truncation	Standard Deviation	11.1363
64	Doubly interval censored with right-truncation	Mean	7.19845
64	Doubly interval censored with right-truncation	Standard Deviation	10.7029
65	Doubly interval censored with right-truncation	Mean	7.8386
65	Doubly interval censored with right-truncation	Standard Deviation	12.6263
66	Doubly interval censored with right-truncation	Mean	7.02676
66	Doubly interval censored with right-truncation	Standard Deviation	12.1343
67	Doubly interval censored with right-truncation	Mean	7.79698
67	Doubly interval censored with right-truncation	Standard Deviation	10.9311
68	Doubly interval censored with right-truncation	Mean	7.3375
68	Doubly interval censored with right-truncation	Standard Deviation	12.1383
69	Doubly interval censored with right-truncation	Mean	6.73753
69	Doubly interval censored with right-truncation	Standard Deviation	8.52346
70	Doubly interval censored with right-truncation	Mean	7.08989
70	Doubly interval censored with right-truncation	Standard Deviation	9.6518
71	Doubly interval censored with right-truncation	Mean	7.21394
71	Doubly interval censored with right-truncation	Standard Deviation	10.4103
72	Doubly interval censored with right-truncation	Mean	7.79781
72	Doubly interval censored with right-truncation	Standard Deviation	11.6292
73	Doubly interval censored with right-truncation	Mean	6.66355
73	Doubly interval censored with right-truncation	Standard Deviation	8.59935
74	Doubly interval censored with right-truncation	Mean	7.33964
74	Doubly interval censored with right-truncation	Standard Deviation	9.68684
75	Doubly interval censored with right-truncation	Mean	6.59645
75	Doubly interval censored with right-truncation	Standard Deviation	8.54908
76	Doubly interval censored with right-truncation	Mean	6.93155
76	Doubly interval censored with right-truncation	Standard Deviation	10.1392
77	Doubly interval censored with right-truncation	Mean	6.38746
77	Doubly interval censored with right-truncation	Standard Deviation	7.95724
78	Doubly interval censored with right-truncation	Mean	6.55291
78	Doubly interval censored with right-truncation	Standard Deviation	7.67902
79	Doubly interval censored with right-truncation	Mean	7.73402
79	Doubly interval censored with right-truncation	Standard Deviation	10.4778
80	Doubly interval censored with right-truncation	Mean	7.63805
80	Doubly interval censored with right-truncation	Standard Deviation	12.4978
81	Doubly interval censored with right-truncation	Mean	8.15909
81	Doubly interval censored with right-truncation	Standard Deviation	13.5949
82	Doubly interval censored with right-truncation	Mean	6.55867
82	Doubly interval censored with right-truncation	Standard Deviation	8.23299
83	Doubly interval censored with right-truncation	Mean	6.25541
83	Doubly interval censored with right-truncation	Standard Deviation	8.43423
84	Doubly interval censored with right-truncation	Mean	7.77155
84	Doubly interval censored with right-truncation	Standard Deviation	12.6448
85	Doubly interval censored with right-truncation	Mean	6.22547
85	Doubly interval censored with right-truncation	Standard Deviation	9.21554
86	Doubly interval censored with right-truncation	Mean	6.317
86	Doubly interval censored with right-truncation	Standard Deviation	8.75309
87	Doubly interval censored with right-truncation	Mean	7.32424
87	Doubly interval censored with right-truncation	Standard Deviation	10.6644
88	Doubly interval censored with right-truncation	Mean	6.82773
88	Doubly interval censored with right-truncation	Standard Deviation	8.98467
89	Doubly interval censored with right-truncation	Mean	6.52792
89	Doubly interval censored with right-truncation	Standard Deviation	8.81669
90	Doubly interval censored with right-truncation	Mean	7.3617
90	Doubly interval censored with right-truncation	Standard Deviation	10.3913
91	Doubly interval censored with right-truncation	Mean	7.98027
91	Doubly interval censored with right-truncation	Standard Deviation	12.1052
92	Doubly interval censored with right-truncation	Mean	7.76947
92	Doubly interval censored with right-truncation	Standard Deviation	11.7957
93	Doubly interval censored with right-truncation	Mean	6.18393
93	Doubly interval censored with right-truncation	Standard Deviation	8.07516
94	Doubly interval censored with right-truncation	Mean	7.38752
94	Doubly interval censored with right-truncation	Standard Deviation	12.0459
95	Doubly interval censored with right-truncation	Mean	6.58023
95	Doubly interval censored with right-truncation	Standard Deviation	9.7149
96	Doubly interval censored with right-truncation	Mean	7.45604
96	Doubly interval censored with right-truncation	Standard Deviation	10.2235
97	Doubly interval censored with right-truncation	Mean	7.4663
97	Doubly interval censored with right-truncation	Standard Deviation	12.0161
98	Doubly interval censored with right-truncation	Mean	6.53057
98	Doubly interval censored with right-truncation	Standard Deviation	9.0857
99	Doubly interval censored with right-truncation	Mean	6.98348
99	Doubly interval censored with right-truncation	Standard Deviation	9.76702
100	Doubly interval censored with right-truncation	Mean	7.09233
100	Doubly interval censored with right-truncation	Standard Deviation	8.99366
101	Doubly interval censored with right-truncation	Mean	6.34026
101	Doubly interval censored with right-truncation	Standard Deviation	8.99508
102	Doubly interval censored with right-truncation	Mean	7.00845
102	Doubly interval censored with right-truncation	Standard Deviation	10.4691
103	Doubly interval censored with right-truncation	Mean	7.31014
103	Doubly interval censored with right-truncation	Standard Deviation	9.58991
104	Doubly interval censored with right-truncation	Mean	6.57322
104	Doubly interval censored with right-truncation	Standard Deviation	10.0644
105	Doubly interval censored with right-truncation	Mean	6.55106
105	Doubly interval censored with right-truncation	Standard Deviation	7.7968
106	Doubly interval censored with right-truncation	Mean	7.52113
106	Doubly interval censored with right-truncation	Standard Deviation	11.1972
107	Doubly interval censored with right-truncation	Mean	6.53644
107	Doubly interval censored with right-truncation	Standard Deviation	8.87542
108	Doubly interval censored with right-truncation	Mean	7.82282
108	Doubly interval censored with right-truncation	Standard Deviation	12.1917
109	Doubly interval censored with right-truncation	Mean	5.54437
109	Doubly interval censored with right-truncation	Standard Deviation	8.1242
110	Doubly interval censored with right-truncation	Mean	7.6369
110	Doubly interval censored with right-truncation	Standard Deviation	12.3561
111	Doubly interval censored with right-truncation	Mean	8.15819
111	Doubly interval censored with right-truncation	Standard Deviation	13.6564
112	Doubly interval censored with right-truncation	Mean	7.93885
112	Doubly interval censored with right-truncation	Standard Deviation	12.427
113	Doubly interval censored with right-truncation	Mean	6.84054
113	Doubly interval censored with right-truncation	Standard Deviation	8.91441
114	Doubly interval censored with right-truncation	Mean	7.3873
114	Doubly interval censored with right-truncation	Standard Deviation	10.2908
115	Doubly interval censored with right-truncation	Mean	7.34619
115	Doubly interval censored with right-truncation	Standard Deviation	10.6092
116	Doubly interval censored with right-truncation	Mean	6.33971
116	Doubly interval censored with right-truncation	Standard Deviation	8.18986
117	Doubly interval censored with right-truncation	Mean	6.87488
117	Doubly interval censored with right-truncation	Standard Deviation	9.55157
118	Doubly interval censored with right-truncation	Mean	7.88275
118	Doubly interval censored with right-truncation	Standard Deviation	12.746
119	Doubly interval censored with right-truncation	Mean	5.52684
119	Doubly interval censored with right-truncation	Standard Deviation	6.90475
120	Doubly interval censored with right-truncation	Mean	6.84413
120	Doubly interval censored with right-truncation	Standard Deviation	9.38826
121	Doubly interval censored with right-truncation	Mean	7.002
121	Doubly interval censored with right-truncation	Standard Deviation	9.7972
122	Doubly interval censored with right-truncation	Mean	7.34074
122	Doubly interval censored with right-truncation	Standard Deviation	11.2843
123	Doubly interval censored with right-truncation	Mean	6.58881
123	Doubly interval censored with right-truncation	Standard Deviation	9.9409
124	Doubly interval censored with right-truncation	Mean	6.90297
124	Doubly interval censored with right-truncation	Standard Deviation	9.97878
125	Doubly interval censored with right-truncation	Mean	8.26501
125	Doubly interval censored with right-truncation	Standard Deviation	13.859
126	Doubly interval censored with right-truncation	Mean	8.26006
126	Doubly interval censored with right-truncation	Standard Deviation	11.723
127	Doubly interval censored with right-truncation	Mean	7.40336
127	Doubly interval censored with right-truncation	Standard Deviation	11.0943
128	Doubly interval censored with right-truncation	Mean	6.769
128	Doubly interval censored with right-truncation	Standard Deviation	9.77271
129	Doubly interval censored with right-truncation	Mean	6.86246
129	Doubly interval censored with right-truncation	Standard Deviation	9.27613
130	Doubly interval censored with right-truncation	Mean	7.65153
130	Doubly interval censored with right-truncation	Standard Deviation	12.6545
131	Doubly interval censored with right-truncation	Mean	6.00817
131	Doubly interval censored with right-truncation	Standard Deviation	7.67636
132	Doubly interval censored with right-truncation	Mean	7.9732
132	Doubly interval censored with right-truncation	Standard Deviation	12.8944
133	Doubly interval censored with right-truncation	Mean	8.07266
133	Doubly interval censored with right-truncation	Standard Deviation	13.3836
134	Doubly interval censored with right-truncation	Mean	5.72938
134	Doubly interval censored with right-truncation	Standard Deviation	7.15403
135	Doubly interval censored with right-truncation	Mean	6.49007
135	Doubly interval censored with right-truncation	Standard Deviation	9.10373
136	Doubly interval censored with right-truncation	Mean	7.02327
136	Doubly interval censored with right-truncation	Standard Deviation	10.8191
137	Doubly interval censored with right-truncation	Mean	6.83912
137	Doubly interval censored with right-truncation	Standard Deviation	9.97209
138	Doubly interval censored with right-truncation	Mean	7.03344
138	Doubly interval censored with right-truncation	Standard Deviation	10.6763
139	Doubly interval censored with right-truncation	Mean	7.02304
139	Doubly interval censored with right-truncation	Standard Deviation	9.18467
140	Doubly interval censored with right-truncation	Mean	7.81226
140	Doubly interval censored with right-truncation	Standard Deviation	12.8475
141	Doubly interval censored with right-truncation	Mean	6.89362
141	Doubly interval censored with right-truncation	Standard Deviation	9.19896
142	Doubly interval censored with right-truncation	Mean	7.1742
142	Doubly interval censored with right-truncation	Standard Deviation	10.0278
143	Doubly interval censored with right-truncation	Mean	7.35563
143	Doubly interval censored with right-truncation	Standard Deviation	10.4576
144	Doubly interval censored with right-truncation	Mean	7.71574
144	Doubly interval censored with right-truncation	Standard Deviation	11.5583
145	Doubly interval censored with right-truncation	Mean	6.89276
145	Doubly interval censored with right-truncation	Standard Deviation	9.28564
146	Doubly interval censored with right-truncation	Mean	7.51352
146	Doubly interval censored with right-truncation	Standard Deviation	9.7722
147	Doubly interval censored with right-truncation	Mean	7.35973
147	Doubly interval censored with right-truncation	Standard Deviation	9.97743
148	Doubly interval censored with right-truncation	Mean	6.52683
148	Doubly interval censored with right-truncation	Standard Deviation	8.43637
149	Doubly interval censored with right-truncation	Mean	6.81944
149	Doubly interval censored with right-truncation	Standard Deviation	9.84015
150	Doubly interval censored with right-truncation	Mean	6.83864
150	Doubly interval censored with right-truncation	Standard Deviation	10.6789
151	Doubly interval censored with right-truncation	Mean	7.79926
151	Doubly interval censored with right-truncation	Standard Deviation	12.7073
152	Doubly interval censored with right-truncation	Mean	8.18961
152	Doubly interval censored with right-truncation	Standard Deviation	14.093
153	Doubly interval censored with right-truncation	Mean	6.51017
153	Doubly interval censored with right-truncation	Standard Deviation	7.56346
154	Doubly interval censored with right-truncation	Mean	7.19037
154	Doubly interval censored with right-truncation	Standard Deviation	11.9189
155	Doubly interval censored with right-truncation	Mean	7.43034
155	Doubly interval censored with right-truncation	Standard Deviation	9.24057
156	Doubly interval censored with right-truncation	Mean	7.86436
156	Doubly interval censored with right-truncation	Standard Deviation	10.9067
157	Doubly interval censored with right-truncation	Mean	7.62404
157	Doubly interval censored with right-truncation	Standard Deviation	8.88133
158	Doubly interval censored with right-truncation	Mean	7.5015
158	Doubly interval censored with right-truncation	Standard Deviation	13.5262
159	Doubly interval censored with right-truncation	Mean	7.236
159	Doubly interval censored with right-truncation	Standard Deviation	11.5397
160	Doubly interval censored with right-truncation	Mean	6.79033
160	Doubly interval censored with right-truncation	Standard Deviation	9.27527
161	Doubly interval censored with right-truncation	Mean	6.49713
161	Doubly interval censored with right-truncation	Standard Deviation	8.3317
162	Doubly interval censored with right-truncation	Mean	7.30125
162	Doubly interval censored with right-truncation	Standard Deviation	10.645
163	Doubly interval censored with right-truncation	Mean	6.44472
163	Doubly interval censored with right-truncation	Standard Deviation	8.69108
164	Doubly interval censored with right-truncation	Mean	7.37583
164	Doubly interval censored with right-truncation	Standard Deviation	9.98499
165	Doubly interval censored with right-truncation	Mean	7.65629
165	Doubly interval censored with right-truncation	Standard Deviation	11.6669
166	Doubly interval censored with right-truncation	Mean	7.28973
166	Doubly interval censored with right-truncation	Standard Deviation	10.5301
167	Doubly interval censored with right-truncation	Mean	7.1111
167	Doubly interval censored with right-truncation	Standard Deviation	10.3247
168	Doubly interval censored with right-truncation	Mean	7.14081
168	Doubly interval censored with right-truncation	Standard Deviation	10.5105
169	Doubly interval censored with right-truncation	Mean	6.54285
169	Doubly interval censored with right-truncation	Standard Deviation	8.95041
170	Doubly interval censored with right-truncation	Mean	6.91373
170	Doubly interval censored with right-truncation	Standard Deviation	9.24387
171	Doubly interval censored with right-truncation	Mean	7.44588
171	Doubly interval censored with right-truncation	Standard Deviation	10.0862
172	Doubly interval censored with right-truncation	Mean	6.44638
172	Doubly interval censored with right-truncation	Standard Deviation	7.99626
173	Doubly interval censored with right-truncation	Mean	7.13246
173	Doubly interval censored with right-truncation	Standard Deviation	9.83807
174	Doubly interval censored with right-truncation	Mean	6.28247
174	Doubly interval censored with right-truncation	Standard Deviation	9.11122
175	Doubly interval censored with right-truncation	Mean	7.11346
175	Doubly interval censored with right-truncation	Standard Deviation	9.87328
176	Doubly interval censored with right-truncation	Mean	6.6728
176	Doubly interval censored with right-truncation	Standard Deviation	8.74905
177	Doubly interval censored with right-truncation	Mean	6.85674
177	Doubly interval censored with right-truncation	Standard Deviation	10.0213
178	Doubly interval censored with right-truncation	Mean	7.13508
178	Doubly interval censored with right-truncation	Standard Deviation	9.76509
179	Doubly interval censored with right-truncation	Mean	7.08634
179	Doubly interval censored with right-truncation	Standard Deviation	10.8666
180	Doubly interval censored with right-truncation	Mean	7.39877
180	Doubly interval censored with right-truncation	Standard Deviation	9.65374
181	Doubly interval censored with right-truncation	Mean	7.44134
181	Doubly interval censored with right-truncation	Standard Deviation	9.13952
182	Doubly interval censored with right-truncation	Mean	5.72352
182	Doubly interval censored with right-truncation	Standard Deviation	6.83762
183	Doubly interval censored with right-truncation	Mean	5.50237
183	Doubly interval censored with right-truncation	Standard Deviation	7.68877
184	Doubly interval censored with right-truncation	Mean	8.21406
184	Doubly interval censored with right-truncation	Standard Deviation	12.9467
185	Doubly interval censored with right-truncation	Mean	6.28812
185	Doubly interval censored with right-truncation	Standard Deviation	9.31528
186	Doubly interval censored with right-truncation	Mean	7.57051
186	Doubly interval censored with right-truncation	Standard Deviation	11.3456
187	Doubly interval censored with right-truncation	Mean	7.2371
187	Doubly interval censored with right-truncation	Standard Deviation	10.8826
188	Doubly interval censored with right-truncation	Mean	7.30668
188	Doubly interval censored with right-truncation	Standard Deviation	9.38698
189	Doubly interval censored with right-truncation	Mean	7.9572
189	Doubly interval censored with right-truncation	Standard Deviation	13.4576
190	Doubly interval censored with right-truncation	Mean	5.87694
190	Doubly interval censored with right-truncation	Standard Deviation	8.26408
191	Doubly interval censored with right-truncation	Mean	7.88769
191	Doubly interval censored with right-truncation	Standard Deviation	11.048
192	Doubly interval censored with right-truncation	Mean	7.12648
192	Doubly interval censored with right-truncation	Standard Deviation	10.4258
193	Doubly interval censored with right-truncation	Mean	6.92078
193	Doubly interval censored with right-truncation	Standard Deviation	10.663
194	Doubly interval censored with right-truncation	Mean	7.5156
194	Doubly interval censored with right-truncation	Standard Deviation	9.52405
195	Doubly interval censored with right-truncation	Mean	7.50879
195	Doubly interval censored with right-truncation	Standard Deviation	12.5685
196	Doubly interval censored with right-truncation	Mean	7.73663
196	Doubly interval censored with right-truncation	Standard Deviation	12.5768
197	Doubly interval censored with right-truncation	Mean	7.36717
197	Doubly interval censored with right-truncation	Standard Deviation	9.94616
198	Doubly interval censored with right-truncation	Mean	7.14131
198	Doubly interval censored with right-truncation	Standard Deviation	9.93261
199	Doubly interval censored with right-truncation	Mean	6.84379
199	Doubly interval censored with right-truncation	Standard Deviation	9.45717
200	Doubly interval censored with right-truncation	Mean	6.93143
200	Doubly interval censored with right-truncation	Standard Deviation	9.88576
201	Doubly interval censored with right-truncation	Mean	7.65017
201	Doubly interval censored with right-truncation	Standard Deviation	10.6453
202	Doubly interval censored with right-truncation	Mean	6.2195
202	Doubly interval censored with right-truncation	Standard Deviation	8.85636
203	Doubly interval censored with right-truncation	Mean	7.5275
203	Doubly interval censored with right-truncation	Standard Deviation	10.8736
204	Doubly interval censored with right-truncation	Mean	8.22265
204	Doubly interval censored with right-truncation	Standard Deviation	11.7905
205	Doubly interval censored with right-truncation	Mean	6.77333
205	Doubly interval censored with right-truncation	Standard Deviation	9.22611
206	Doubly interval censored with right-truncation	Mean	6.56171
206	Doubly interval censored with right-truncation	Standard Deviation	8.47611
207	Doubly interval censored with right-truncation	Mean	7.28182
207	Doubly interval censored with right-truncation	Standard Deviation	11.9864
208	Doubly interval censored with right-truncation	Mean	6.14015
208	Doubly interval censored with right-truncation	Standard Deviation	8.07816
209	Doubly interval censored with right-truncation	Mean	7.13674
209	Doubly interval censored with right-truncation	Standard Deviation	9.51693
210	Doubly interval censored with right-truncation	Mean	7.24058
210	Doubly interval censored with right-truncation	Standard Deviation	9.6604
211	Doubly interval censored with right-truncation	Mean	6.07201
211	Doubly interval censored with right-truncation	Standard Deviation	8.08089
212	Doubly interval censored with right-truncation	Mean	6.27912
212	Doubly interval censored with right-truncation	Standard Deviation	8.82646
213	Doubly interval censored with right-truncation	Mean	8.08834
213	Doubly interval censored with right-truncation	Standard Deviation	11.2612
214	Doubly interval censored with right-truncation	Mean	7.0413
214	Doubly interval censored with right-truncation	Standard Deviation	8.90623
215	Doubly interval censored with right-truncation	Mean	6.94642
215	Doubly interval censored with right-truncation	Standard Deviation	10.1778
216	Doubly interval censored with right-truncation	Mean	6.56193
216	Doubly interval censored with right-truncation	Standard Deviation	8.32888
217	Doubly interval censored with right-truncation	Mean	6.88298
217	Doubly interval censored with right-truncation	Standard Deviation	10.5381
218	Doubly interval censored with right-truncation	Mean	7.88121
218	Doubly interval censored with right-truncation	Standard Deviation	11.7809
219	Doubly interval censored with right-truncation	Mean	6.35445
219	Doubly interval censored with right-truncation	Standard Deviation	8.11038
220	Doubly interval censored with right-truncation	Mean	6.83801
220	Doubly interval censored with right-truncation	Standard Deviation	9.56553
221	Doubly interval censored with right-truncation	Mean	6.49563
221	Doubly interval censored with right-truncation	Standard Deviation	8.52909
222	Doubly interval censored with right-truncation	Mean	6.58834
222	Doubly interval censored with right-truncation	Standard Deviation	9.40057
223	Doubly interval censored with right-truncation	Mean	7.09608
223	Doubly interval censored with right-truncation	Standard Deviation	9.19613
224	Doubly interval censored with right-truncation	Mean	7.75775
224	Doubly interval censored with right-truncation	Standard Deviation	10.7707
225	Doubly interval censored with right-truncation	Mean	7.13761
225	Doubly interval censored with right-truncation	Standard Deviation	11.1718
226	Doubly interval censored with right-truncation	Mean	6.72777
226	Doubly interval censored with right-truncation	Standard Deviation	8.26059
227	Doubly interval censored with right-truncation	Mean	6.99411
227	Doubly interval censored with right-truncation	Standard Deviation	10.2228
228	Doubly interval censored with right-truncation	Mean	7.63823
228	Doubly interval censored with right-truncation	Standard Deviation	12.4681
229	Doubly interval censored with right-truncation	Mean	6.43872
229	Doubly interval censored with right-truncation	Standard Deviation	9.26486
230	Doubly interval censored with right-truncation	Mean	7.55156
230	Doubly interval censored with right-truncation	Standard Deviation	9.87991
231	Doubly interval censored with right-truncation	Mean	5.96139
231	Doubly interval censored with right-truncation	Standard Deviation	7.01059
232	Doubly interval censored with right-truncation	Mean	7.82561
232	Doubly interval censored with right-truncation	Standard Deviation	13.3275
233	Doubly interval censored with right-truncation	Mean	8.42648
233	Doubly interval censored with right-truncation	Standard Deviation	12.2454
234	Doubly interval censored with right-truncation	Mean	8.29224
234	Doubly interval censored with right-truncation	Standard Deviation	14.241
235	Doubly interval censored with right-truncation	Mean	5.79347
235	Doubly interval censored with right-truncation	Standard Deviation	7.47805
236	Doubly interval censored with right-truncation	Mean	8.12901
236	Doubly interval censored with right-truncation	Standard Deviation	12.4551
237	Doubly interval censored with right-truncation	Mean	7.69425
237	Doubly interval censored with right-truncation	Standard Deviation	12.1781
238	Doubly interval censored with right-truncation	Mean	7.30304
238	Doubly interval censored with right-truncation	Standard Deviation	11.6741
239	Doubly interval censored with right-truncation	Mean	6.8631
239	Doubly interval censored with right-truncation	Standard Deviation	11.3637
240	Doubly interval censored with right-truncation	Mean	8.27901
240	Doubly interval censored with right-truncation	Standard Deviation	11.3688
241	Doubly interval censored with right-truncation	Mean	8.40883
241	Doubly interval censored with right-truncation	Standard Deviation	15.0088
242	Doubly interval censored with right-truncation	Mean	8.3542
242	Doubly interval censored with right-truncation	Standard Deviation	14.4923
243	Doubly interval censored with right-truncation	Mean	7.01769
243	Doubly interval censored with right-truncation	Standard Deviation	8.25174
244	Doubly interval censored with right-truncation	Mean	6.85279
244	Doubly interval censored with right-truncation	Standard Deviation	11.3013
245	Doubly interval censored with right-truncation	Mean	7.72463
245	Doubly interval censored with right-truncation	Standard Deviation	12.4639
246	Doubly interval censored with right-truncation	Mean	6.98398
246	Doubly interval censored with right-truncation	Standard Deviation	11.5742
247	Doubly interval censored with right-truncation	Mean	6.56671
247	Doubly interval censored with right-truncation	Standard Deviation	9.93082
248	Doubly interval censored with right-truncation	Mean	6.83622
248	Doubly interval censored with right-truncation	Standard Deviation	8.49633
249	Doubly interval censored with right-truncation	Mean	7.14198
249	Doubly interval censored with right-truncation	Standard Deviation	9.24976
250	Doubly interval censored with right-truncation	Mean	7.44756
250	Doubly interval censored with right-truncation	Standard Deviation	12.9786
251	Doubly interval censored with right-truncation	Mean	8.40981
251	Doubly interval censored with right-truncation	Standard Deviation	13.2932
252	Doubly interval censored with right-truncation	Mean	6.35322
252	Doubly interval censored with right-truncation	Standard Deviation	8.58937
253	Doubly interval censored with right-truncation	Mean	7.08778
253	Doubly interval censored with right-truncation	Standard Deviation	9.74631
254	Doubly interval censored with right-truncation	Mean	7.1024
254	Doubly interval censored with right-truncation	Standard Deviation	10.2827
255	Doubly interval censored with right-truncation	Mean	6.5885
255	Doubly interval censored with right-truncation	Standard Deviation	9.11585
256	Doubly interval censored with right-truncation	Mean	6.79512
256	Doubly interval censored with right-truncation	Standard Deviation	9.37361
257	Doubly interval censored with right-truncation	Mean	7.08443
257	Doubly interval censored with right-truncation	Standard Deviation	9.79222
258	Doubly interval censored with right-truncation	Mean	6.83441
258	Doubly interval censored with right-truncation	Standard Deviation	9.09564
259	Doubly interval censored with right-truncation	Mean	6.62806
259	Doubly interval censored with right-truncation	Standard Deviation	9.6185
260	Doubly interval censored with right-truncation	Mean	7.4558
260	Doubly interval censored with right-truncation	Standard Deviation	12.0418
261	Doubly interval censored with right-truncation	Mean	5.7411
261	Doubly interval censored with right-truncation	Standard Deviation	8.6122
262	Doubly interval censored with right-truncation	Mean	7.60704
262	Doubly interval censored with right-truncation	Standard Deviation	12.6022
263	Doubly interval censored with right-truncation	Mean	6.29083
263	Doubly interval censored with right-truncation	Standard Deviation	7.72434
264	Doubly interval censored with right-truncation	Mean	7.7815
264	Doubly interval censored with right-truncation	Standard Deviation	12.0537
265	Doubly interval censored with right-truncation	Mean	6.60854
265	Doubly interval censored with right-truncation	Standard Deviation	8.86539
266	Doubly interval censored with right-truncation	Mean	7.10351
266	Doubly interval censored with right-truncation	Standard Deviation	9.78462
267	Doubly interval censored with right-truncation	Mean	6.85265
267	Doubly interval censored with right-truncation	Standard Deviation	9.63539
268	Doubly interval censored with right-truncation	Mean	6.82426
268	Doubly interval censored with right-truncation	Standard Deviation	8.72154
269	Doubly interval censored with right-truncation	Mean	6.61935
269	Doubly interval censored with right-truncation	Standard Deviation	9.75966
270	Doubly interval censored with right-truncation	Mean	6.82832
270	Doubly interval censored with right-truncation	Standard Deviation	9.66705
271	Doubly interval censored with right-truncation	Mean	6.53669
271	Doubly interval censored with right-truncation	Standard Deviation	9.45127
272	Doubly interval censored with right-truncation	Mean	7.6033
272	Doubly interval censored with right-truncation	Standard Deviation	10.7962
273	Doubly interval censored with right-truncation	Mean	7.41546
273	Doubly interval censored with right-truncation	Standard Deviation	12.7705
274	Doubly interval censored with right-truncation	Mean	7.51756
274	Doubly interval censored with right-truncation	Standard Deviation	10.5169
275	Doubly interval censored with right-truncation	Mean	7.90751
275	Doubly interval censored with right-truncation	Standard Deviation	10.2791
276	Doubly interval censored with right-truncation	Mean	6.56378
276	Doubly interval censored with right-truncation	Standard Deviation	9.73817
277	Doubly interval censored with right-truncation	Mean	6.85748
277	Doubly interval censored with right-truncation	Standard Deviation	8.93386
278	Doubly interval censored with right-truncation	Mean	8.85884
278	Doubly interval censored with right-truncation	Standard Deviation	13.2232
279	Doubly interval censored with right-truncation	Mean	7.98409
279	Doubly interval censored with right-truncation	Standard Deviation	13.3682
280	Doubly interval censored with right-truncation	Mean	6.24629
280	Doubly interval censored with right-truncation	Standard Deviation	7.72883
281	Doubly interval censored with right-truncation	Mean	6.03729
281	Doubly interval censored with right-truncation	Standard Deviation	7.17842
282	Doubly interval censored with right-truncation	Mean	6.40167
282	Doubly interval censored with right-truncation	Standard Deviation	8.74503
283	Doubly interval censored with right-truncation	Mean	7.9605
283	Doubly interval censored with right-truncation	Standard Deviation	12.897
284	Doubly interval censored with right-truncation	Mean	8.01544
284	Doubly interval censored with right-truncation	Standard Deviation	12.1833
285	Doubly interval censored with right-truncation	Mean	6.92086
285	Doubly interval censored with right-truncation	Standard Deviation	9.24163
286	Doubly interval censored with right-truncation	Mean	6.59266
286	Doubly interval censored with right-truncation	Standard Deviation	8.79345
287	Doubly interval censored with right-truncation	Mean	8.27615
287	Doubly interval censored with right-truncation	Standard Deviation	12.8612
288	Doubly interval censored with right-truncation	Mean	6.06821
288	Doubly interval censored with right-truncation	Standard Deviation	8.09961
289	Doubly interval censored with right-truncation	Mean	6.78801
289	Doubly interval censored with right-truncation	Standard Deviation	9.99052
290	Doubly interval censored with right-truncation	Mean	6.62981
290	Doubly interval censored with right-truncation	Standard Deviation	7.98662
291	Doubly interval censored with right-truncation	Mean	7.38674
291	Doubly interval censored with right-truncation	Standard Deviation	11.1802
292	Doubly interval censored with right-truncation	Mean	7.43665
292	Doubly interval censored with right-truncation	Standard Deviation	10.3513
293	Doubly interval censored with right-truncation	Mean	7.09914
293	Doubly interval censored with right-truncation	Standard Deviation	10.7794
294	Doubly interval censored with right-truncation	Mean	6.29916
294	Doubly interval censored with right-truncation	Standard Deviation	8.18121
295	Doubly interval censored with right-truncation	Mean	7.30433
295	Doubly interval censored with right-truncation	Standard Deviation	12.014
296	Doubly interval censored with right-truncation	Mean	6.56282
296	Doubly interval censored with right-truncation	Standard Deviation	7.20616
297	Doubly interval censored with right-truncation	Mean	6.33849
297	Doubly interval censored with right-truncation	Standard Deviation	8.68473
298	Doubly interval censored with right-truncation	Mean	6.82758
298	Doubly interval censored with right-truncation	Standard Deviation	8.79704
299	Doubly interval censored with right-truncation	Mean	7.27882
299	Doubly interval censored with right-truncation	Standard Deviation	10.086
300	Doubly interval censored with right-truncation	Mean	6.84586
300	Doubly interval censored with right-truncation	Standard Deviation	10.4459
301	Doubly interval censored with right-truncation	Mean	6.22537
301	Doubly interval censored with right-truncation	Standard Deviation	8.6121
302	Doubly interval censored with right-truncation	Mean	8.11497
302	Doubly interval censored with right-truncation	Standard Deviation	12.4965
303	Doubly interval censored with right-truncation	Mean	8.4225
303	Doubly interval censored with right-truncation	Standard Deviation	11.3403
304	Doubly interval censored with right-truncation	Mean	6.80667
304	Doubly interval censored with right-truncation	Standard Deviation	10.8346
305	Doubly interval censored with right-truncation	Mean	6.64717
305	Doubly interval censored with right-truncation	Standard Deviation	8.06026
306	Doubly interval censored with right-truncation	Mean	6.98427
306	Doubly interval censored with right-truncation	Standard Deviation	9.98109
307	Doubly interval censored with right-truncation	Mean	7.5155
307	Doubly interval censored with right-truncation	Standard Deviation	10.644
308	Doubly interval censored with right-truncation	Mean	6.77824
308	Doubly interval censored with right-truncation	Standard Deviation	9.69916
309	Doubly interval censored with right-truncation	Mean	7.2832
309	Doubly interval censored with right-truncation	Standard Deviation	10.4219
310	Doubly interval censored with right-truncation	Mean	7.16324
310	Doubly interval censored with right-truncation	Standard Deviation	9.17112
311	Doubly interval censored with right-truncation	Mean	7.90631
311	Doubly interval censored with right-truncation	Standard Deviation	13.226
312	Doubly interval censored with right-truncation	Mean	7.39493
312	Doubly interval censored with right-truncation	Standard Deviation	11.5507
313	Doubly interval censored with right-truncation	Mean	7.20353
313	Doubly interval censored with right-truncation	Standard Deviation	10.7082
314	Doubly interval censored with right-truncation	Mean	6.59475
314	Doubly interval censored with right-truncation	Standard Deviation	9.07162
315	Doubly interval censored with right-truncation	Mean	6.83761
315	Doubly interval censored with right-truncation	Standard Deviation	8.37089
316	Doubly interval censored with right-truncation	Mean	6.1285
316	Doubly interval censored with right-truncation	Standard Deviation	8.73885
317	Doubly interval censored with right-truncation	Mean	7.25106
317	Doubly interval censored with right-truncation	Standard Deviation	10.4433
318	Doubly interval censored with right-truncation	Mean	7.30194
318	Doubly interval censored with right-truncation	Standard Deviation	10.6126
319	Doubly interval censored with right-truncation	Mean	7.04021
319	Doubly interval censored with right-truncation	Standard Deviation	10.0306
320	Doubly interval censored with right-truncation	Mean	7.58608
320	Doubly interval censored with right-truncation	Standard Deviation	10.8726
321	Doubly interval censored with right-truncation	Mean	7.31552
321	Doubly interval censored with right-truncation	Standard Deviation	11.0806
322	Doubly interval censored with right-truncation	Mean	7.35155
322	Doubly interval censored with right-truncation	Standard Deviation	11.1811
323	Doubly interval censored with right-truncation	Mean	5.83124
323	Doubly interval censored with right-truncation	Standard Deviation	7.1574
324	Doubly interval censored with right-truncation	Mean	8.3543
324	Doubly interval censored with right-truncation	Standard Deviation	15.3243
325	Doubly interval censored with right-truncation	Mean	6.45781
325	Doubly interval censored with right-truncation	Standard Deviation	9.90202
326	Doubly interval censored with right-truncation	Mean	7.01449
326	Doubly interval censored with right-truncation	Standard Deviation	10.0765
327	Doubly interval censored with right-truncation	Mean	6.93582
327	Doubly interval censored with right-truncation	Standard Deviation	10.2908
328	Doubly interval censored with right-truncation	Mean	6.96116
328	Doubly interval censored with right-truncation	Standard Deviation	9.6586
329	Doubly interval censored with right-truncation	Mean	6.7758
329	Doubly interval censored with right-truncation	Standard Deviation	9.27225
330	Doubly interval censored with right-truncation	Mean	6.07929
330	Doubly interval censored with right-truncation	Standard Deviation	9.06554
331	Doubly interval censored with right-truncation	Mean	7.05548
331	Doubly interval censored with right-truncation	Standard Deviation	8.91675
332	Doubly interval censored with right-truncation	Mean	6.90492
332	Doubly interval censored with right-truncation	Standard Deviation	11.5582
333	Doubly interval censored with right-truncation	Mean	6.52381
333	Doubly interval censored with right-truncation	Standard Deviation	8.8594
334	Doubly interval censored with right-truncation	Mean	7.08002
334	Doubly interval censored with right-truncation	Standard Deviation	10.7554
335	Doubly interval censored with right-truncation	Mean	7.48153
335	Doubly interval censored with right-truncation	Standard Deviation	11.7145
336	Doubly interval censored with right-truncation	Mean	6.68549
336	Doubly interval censored with right-truncation	Standard Deviation	8.85633
337	Doubly interval censored with right-truncation	Mean	7.30485
337	Doubly interval censored with right-truncation	Standard Deviation	11.3303
338	Doubly interval censored with right-truncation	Mean	7.69494
338	Doubly interval censored with right-truncation	Standard Deviation	10.9471
339	Doubly interval censored with right-truncation	Mean	6.73472
339	Doubly interval censored with right-truncation	Standard Deviation	9.19819
340	Doubly interval censored with right-truncation	Mean	7.13182
340	Doubly interval censored with right-truncation	Standard Deviation	9.91438
341	Doubly interval censored with right-truncation	Mean	6.20187
341	Doubly interval censored with right-truncation	Standard Deviation	7.63368
342	Doubly interval censored with right-truncation	Mean	8.04743
342	Doubly interval censored with right-truncation	Standard Deviation	11.1685
343	Doubly interval censored with right-truncation	Mean	8.72525
343	Doubly interval censored with right-truncation	Standard Deviation	13.5964
344	Doubly interval censored with right-truncation	Mean	7.75087
344	Doubly interval censored with right-truncation	Standard Deviation	13.7262
345	Doubly interval censored with right-truncation	Mean	8.03641
345	Doubly interval censored with right-truncation	Standard Deviation	12.1589
346	Doubly interval censored with right-truncation	Mean	6.91849
346	Doubly interval censored with right-truncation	Standard Deviation	10.7115
347	Doubly interval censored with right-truncation	Mean	6.25352
347	Doubly interval censored with right-truncation	Standard Deviation	7.82599
348	Doubly interval censored with right-truncation	Mean	7.81608
348	Doubly interval censored with right-truncation	Standard Deviation	12.6277
349	Doubly interval censored with right-truncation	Mean	6.84338
349	Doubly interval censored with right-truncation	Standard Deviation	9.2478
350	Doubly interval censored with right-truncation	Mean	7.76024
350	Doubly interval censored with right-truncation	Standard Deviation	12.9831
351	Doubly interval censored with right-truncation	Mean	8.88242
351	Doubly interval censored with right-truncation	Standard Deviation	16.4775
352	Doubly interval censored with right-truncation	Mean	7.65185
352	Doubly interval censored with right-truncation	Standard Deviation	13.8639
353	Doubly interval censored with right-truncation	Mean	7.08079
353	Doubly interval censored with right-truncation	Standard Deviation	9.10629
354	Doubly interval censored with right-truncation	Mean	8.971
354	Doubly interval censored with right-truncation	Standard Deviation	15.5269
355	Doubly interval censored with right-truncation	Mean	8.74504
355	Doubly interval censored with right-truncation	Standard Deviation	15.0569
356	Doubly interval censored with right-truncation	Mean	8.12018
356	Doubly interval censored with right-truncation	Standard Deviation	14.0138
357	Doubly interval censored with right-truncation	Mean	7.7458
357	Doubly interval censored with right-truncation	Standard Deviation	11.4365
358	Doubly interval censored with right-truncation	Mean	7.01575
358	Doubly interval censored with right-truncation	Standard Deviation	10.8757
359	Doubly interval censored with right-truncation	Mean	6.66442
359	Doubly interval censored with right-truncation	Standard Deviation	9.77923
360	Doubly interval censored with right-truncation	Mean	7.02135
360	Doubly interval censored with right-truncation	Standard Deviation	9.66503
361	Doubly interval censored with right-truncation	Mean	7.08853
361	Doubly interval censored with right-truncation	Standard Deviation	10.4229
362	Doubly interval censored with right-truncation	Mean	6.69858
362	Doubly interval censored with right-truncation	Standard Deviation	8.63013
363	Doubly interval censored with right-truncation	Mean	7.34967
363	Doubly interval censored with right-truncation	Standard Deviation	9.73616
364	Doubly interval censored with right-truncation	Mean	7.8154
364	Doubly interval censored with right-truncation	Standard Deviation	11.4256
365	Doubly interval censored with right-truncation	Mean	6.28018
365	Doubly interval censored with right-truncation	Standard Deviation	9.14709
366	Doubly interval censored with right-truncation	Mean	7.34905
366	Doubly interval censored with right-truncation	Standard Deviation	10.8758
367	Doubly interval censored with right-truncation	Mean	6.54496
367	Doubly interval censored with right-truncation	Standard Deviation	10.0727
368	Doubly interval censored with right-truncation	Mean	6.85423
368	Doubly interval censored with right-truncation	Standard Deviation	8.54848
369	Doubly interval censored with right-truncation	Mean	6.84592
369	Doubly interval censored with right-truncation	Standard Deviation	11.7565
370	Doubly interval censored with right-truncation	Mean	8.38967
370	Doubly interval censored with right-truncation	Standard Deviation	16.208
371	Doubly interval censored with right-truncation	Mean	8.42565
371	Doubly interval censored with right-truncation	Standard Deviation	15.6782
372	Doubly interval censored with right-truncation	Mean	7.33362
372	Doubly interval censored with right-truncation	Standard Deviation	10.6069
373	Doubly interval censored with right-truncation	Mean	6.84279
373	Doubly interval censored with right-truncation	Standard Deviation	8.60833
374	Doubly interval censored with right-truncation	Mean	8.82657
374	Doubly interval censored with right-truncation	Standard Deviation	16.3607
375	Doubly interval censored with right-truncation	Mean	6.43437
375	Doubly interval censored with right-truncation	Standard Deviation	8.21201
376	Doubly interval censored with right-truncation	Mean	5.62816
376	Doubly interval censored with right-truncation	Standard Deviation	7.71541
377	Doubly interval censored with right-truncation	Mean	6.72075
377	Doubly interval censored with right-truncation	Standard Deviation	9.65592
378	Doubly interval censored with right-truncation	Mean	6.71827
378	Doubly interval censored with right-truncation	Standard Deviation	8.20564
379	Doubly interval censored with right-truncation	Mean	6.98189
379	Doubly interval censored with right-truncation	Standard Deviation	9.50443
380	Doubly interval censored with right-truncation	Mean	7.83321
380	Doubly interval censored with right-truncation	Standard Deviation	12.2274
381	Doubly interval censored with right-truncation	Mean	6.54295
381	Doubly interval censored with right-truncation	Standard Deviation	7.51527
382	Doubly interval censored with right-truncation	Mean	8.02307
382	Doubly interval censored with right-truncation	Standard Deviation	12.4919
383	Doubly interval censored with right-truncation	Mean	6.9127
383	Doubly interval censored with right-truncation	Standard Deviation	9.34365
384	Doubly interval censored with right-truncation	Mean	7.45983
384	Doubly interval censored with right-truncation	Standard Deviation	9.7822
385	Doubly interval censored with right-truncation	Mean	7.3587
385	Doubly interval censored with right-truncation	Standard Deviation	10.6664
386	Doubly interval censored with right-truncation	Mean	6.55675
386	Doubly interval censored with right-truncation	Standard Deviation	9.60444
387	Doubly interval censored with right-truncation	Mean	8.20491
387	Doubly interval censored with right-truncation	Standard Deviation	12.292
388	Doubly interval censored with right-truncation	Mean	5.86571
388	Doubly interval censored with right-truncation	Standard Deviation	7.56071
389	Doubly interval censored with right-truncation	Mean	7.81059
389	Doubly interval censored with right-truncation	Standard Deviation	11.3276
390	Doubly interval censored with right-truncation	Mean	7.57889
390	Doubly interval censored with right-truncation	Standard Deviation	11.5342
391	Doubly interval censored with right-truncation	Mean	7.40577
391	Doubly interval censored with right-truncation	Standard Deviation	9.75507
392	Doubly interval censored with right-truncation	Mean	7.40566
392	Doubly interval censored with right-truncation	Standard Deviation	10.2819
393	Doubly interval censored with right-truncation	Mean	7.16301
393	Doubly interval censored with right-truncation	Standard Deviation	9.74183
394	Doubly interval censored with right-truncation	Mean	7.24237
394	Doubly interval censored with right-truncation	Standard Deviation	13.2426
395	Doubly interval censored with right-truncation	Mean	8.31869
395	Doubly interval censored with right-truncation	Standard Deviation	14.039
396	Doubly interval censored with right-truncation	Mean	7.24551
396	Doubly interval censored with right-truncation	Standard Deviation	10.4032
397	Doubly interval censored with right-truncation	Mean	6.54172
397	Doubly interval censored with right-truncation	Standard Deviation	8.14622
398	Doubly interval censored with right-truncation	Mean	6.93526
398	Doubly interval censored with right-truncation	Standard Deviation	9.19148
399	Doubly interval censored with right-truncation	Mean	7.74852
399	Doubly interval censored with right-truncation	Standard Deviation	11.99
400	Doubly interval censored with right-truncation	Mean	7.17159
400	Doubly interval censored with right-truncation	Standard Deviation	10.7253
401	Doubly interval censored with right-truncation	Mean	8.11184
401	Doubly interval censored with right-truncation	Standard Deviation	13.2744
402	Doubly interval censored with right-truncation	Mean	6.42889
402	Doubly interval censored with right-truncation	Standard Deviation	9.03656
403	Doubly interval censored with right-truncation	Mean	6.82871
403	Doubly interval censored with right-truncation	Standard Deviation	10.7911
404	Doubly interval censored with right-truncation	Mean	6.48431
404	Doubly interval censored with right-truncation	Standard Deviation	9.32082
405	Doubly interval censored with right-truncation	Mean	8.1296
405	Doubly interval censored with right-truncation	Standard Deviation	12.3815
406	Doubly interval censored with right-truncation	Mean	6.64569
406	Doubly interval censored with right-truncation	Standard Deviation	9.12843
407	Doubly interval censored with right-truncation	Mean	6.59149
407	Doubly interval censored with right-truncation	Standard Deviation	9.16966
408	Doubly interval censored with right-truncation	Mean	6.69775
408	Doubly interval censored with right-truncation	Standard Deviation	8.73088
409	Doubly interval censored with right-truncation	Mean	6.31478
409	Doubly interval censored with right-truncation	Standard Deviation	10.1361
410	Doubly interval censored with right-truncation	Mean	8.23121
410	Doubly interval censored with right-truncation	Standard Deviation	11.4632
411	Doubly interval censored with right-truncation	Mean	6.54886
411	Doubly interval censored with right-truncation	Standard Deviation	8.49331
412	Doubly interval censored with right-truncation	Mean	7.39441
412	Doubly interval censored with right-truncation	Standard Deviation	11.5345
413	Doubly interval censored with right-truncation	Mean	7.22589
413	Doubly interval censored with right-truncation	Standard Deviation	10.1451
414	Doubly interval censored with right-truncation	Mean	7.67303
414	Doubly interval censored with right-truncation	Standard Deviation	9.69601
415	Doubly interval censored with right-truncation	Mean	5.72332
415	Doubly interval censored with right-truncation	Standard Deviation	7.87335
416	Doubly interval censored with right-truncation	Mean	8.77389
416	Doubly interval censored with right-truncation	Standard Deviation	15.4819
417	Doubly interval censored with right-truncation	Mean	5.96601
417	Doubly interval censored with right-truncation	Standard Deviation	6.35555
418	Doubly interval censored with right-truncation	Mean	7.65168
418	Doubly interval censored with right-truncation	Standard Deviation	12.8234
419	Doubly interval censored with right-truncation	Mean	5.87683
419	Doubly interval censored with right-truncation	Standard Deviation	7.97165
420	Doubly interval censored with right-truncation	Mean	7.63183
420	Doubly interval censored with right-truncation	Standard Deviation	12.6688
421	Doubly interval censored with right-truncation	Mean	6.48331
421	Doubly interval censored with right-truncation	Standard Deviation	9.07527
422	Doubly interval censored with right-truncation	Mean	7.2468
422	Doubly interval censored with right-truncation	Standard Deviation	11.2274
423	Doubly interval censored with right-truncation	Mean	7.09007
423	Doubly interval censored with right-truncation	Standard Deviation	9.29761
424	Doubly interval censored with right-truncation	Mean	7.31025
424	Doubly interval censored with right-truncation	Standard Deviation	11.9351
425	Doubly interval censored with right-truncation	Mean	7.24835
425	Doubly interval censored with right-truncation	Standard Deviation	12.2339
426	Doubly interval censored with right-truncation	Mean	7.04321
426	Doubly interval censored with right-truncation	Standard Deviation	10.248
427	Doubly interval censored with right-truncation	Mean	6.89889
427	Doubly interval censored with right-truncation	Standard Deviation	10.7162
428	Doubly interval censored with right-truncation	Mean	5.81201
428	Doubly interval censored with right-truncation	Standard Deviation	7.14275
429	Doubly interval censored with right-truncation	Mean	7.70661
429	Doubly interval censored with right-truncation	Standard Deviation	11.4321
430	Doubly interval censored with right-truncation	Mean	6.19511
430	Doubly interval censored with right-truncation	Standard Deviation	7.54459
431	Doubly interval censored with right-truncation	Mean	7.23351
431	Doubly interval censored with right-truncation	Standard Deviation	9.97076
432	Doubly interval censored with right-truncation	Mean	6.49578
432	Doubly interval censored with right-truncation	Standard Deviation	7.95543
433	Doubly interval censored with right-truncation	Mean	6.52104
433	Doubly interval censored with right-truncation	Standard Deviation	8.83091
434	Doubly interval censored with right-truncation	Mean	6.70934
434	Doubly interval censored with right-truncation	Standard Deviation	7.91327
435	Doubly interval censored with right-truncation	Mean	7.15538
435	Doubly interval censored with right-truncation	Standard Deviation	9.54161
436	Doubly interval censored with right-truncation	Mean	6.91566
436	Doubly interval censored with right-truncation	Standard Deviation	9.80075
437	Doubly interval censored with right-truncation	Mean	6.64428
437	Doubly interval censored with right-truncation	Standard Deviation	8.85155
438	Doubly interval censored with right-truncation	Mean	7.26716
438	Doubly interval censored with right-truncation	Standard Deviation	10.9009
439	Doubly interval censored with right-truncation	Mean	7.10399
439	Doubly interval censored with right-truncation	Standard Deviation	8.78462
440	Doubly interval censored with right-truncation	Mean	7.2449
440	Doubly interval censored with right-truncation	Standard Deviation	9.60917
441	Doubly interval censored with right-truncation	Mean	6.65651
441	Doubly interval censored with right-truncation	Standard Deviation	9.07626
442	Doubly interval censored with right-truncation	Mean	6.99898
442	Doubly interval censored with right-truncation	Standard Deviation	10.2318
443	Doubly interval censored with right-truncation	Mean	6.80888
443	Doubly interval censored with right-truncation	Standard Deviation	9.17218
444	Doubly interval censored with right-truncation	Mean	6.8362
444	Doubly interval censored with right-truncation	Standard Deviation	9.20685
445	Doubly interval censored with right-truncation	Mean	6.68759
445	Doubly interval censored with right-truncation	Standard Deviation	8.91557
446	Doubly interval censored with right-truncation	Mean	7.0296
446	Doubly interval censored with right-truncation	Standard Deviation	10.1186
447	Doubly interval censored with right-truncation	Mean	6.6648
447	Doubly interval censored with right-truncation	Standard Deviation	10.5478
448	Doubly interval censored with right-truncation	Mean	7.6882
448	Doubly interval censored with right-truncation	Standard Deviation	13.936
449	Doubly interval censored with right-truncation	Mean	8.29494
449	Doubly interval censored with right-truncation	Standard Deviation	11.2105
450	Doubly interval censored with right-truncation	Mean	6.1038
450	Doubly interval censored with right-truncation	Standard Deviation	8.48993
451	Doubly interval censored with right-truncation	Mean	7.3097
451	Doubly interval censored with right-truncation	Standard Deviation	11.2059
452	Doubly interval censored with right-truncation	Mean	9.02243
452	Doubly interval censored with right-truncation	Standard Deviation	13.3305
453	Doubly interval censored with right-truncation	Mean	9.50422
453	Doubly interval censored with right-truncation	Standard Deviation	17.2442
454	Doubly interval censored with right-truncation	Mean	8.80675
454	Doubly interval censored with right-truncation	Standard Deviation	13.3507
455	Doubly interval censored with right-truncation	Mean	7.50383
455	Doubly interval censored with right-truncation	Standard Deviation	12.6405
456	Doubly interval censored with right-truncation	Mean	7.48788
456	Doubly interval censored with right-truncation	Standard Deviation	9.77913
457	Doubly interval censored with right-truncation	Mean	7.49823
457	Doubly interval censored with right-truncation	Standard Deviation	11.9711
458	Doubly interval censored with right-truncation	Mean	7.33115
458	Doubly interval censored with right-truncation	Standard Deviation	10.5607
459	Doubly interval censored with right-truncation	Mean	7.07125
459	Doubly interval censored with right-truncation	Standard Deviation	9.54998
460	Doubly interval censored with right-truncation	Mean	6.33145
460	Doubly interval censored with right-truncation	Standard Deviation	8.9393
461	Doubly interval censored with right-truncation	Mean	7.36734
461	Doubly interval censored with right-truncation	Standard Deviation	10.5425
462	Doubly interval censored with right-truncation	Mean	7.05481
462	Doubly interval censored with right-truncation	Standard Deviation	11.0899
463	Doubly interval censored with right-truncation	Mean	6.89467
463	Doubly interval censored with right-truncation	Standard Deviation	9.2992
464	Doubly interval censored with right-truncation	Mean	6.41872
464	Doubly interval censored with right-truncation	Standard Deviation	9.84492
465	Doubly interval censored with right-truncation	Mean	6.71167
465	Doubly interval censored with right-truncation	Standard Deviation	10.5962
466	Doubly interval censored with right-truncation	Mean	6.73093
466	Doubly interval censored with right-truncation	Standard Deviation	10.1355
467	Doubly interval censored with right-truncation	Mean	6.44161
467	Doubly interval censored with right-truncation	Standard Deviation	8.50805
468	Doubly interval censored with right-truncation	Mean	7.72016
468	Doubly interval censored with right-truncation	Standard Deviation	12.4195
469	Doubly interval censored with right-truncation	Mean	7.85732
469	Doubly interval censored with right-truncation	Standard Deviation	11.6903
470	Doubly interval censored with right-truncation	Mean	6.42359
470	Doubly interval censored with right-truncation	Standard Deviation	7.69447
471	Doubly interval censored with right-truncation	Mean	6.14161
471	Doubly interval censored with right-truncation	Standard Deviation	7.93498
472	Doubly interval censored with right-truncation	Mean	6.08934
472	Doubly interval censored with right-truncation	Standard Deviation	8.18531
473	Doubly interval censored with right-truncation	Mean	7.00089
473	Doubly interval censored with right-truncation	Standard Deviation	10.4132
474	Doubly interval censored with right-truncation	Mean	6.81127
474	Doubly interval censored with right-truncation	Standard Deviation	8.40253
475	Doubly interval censored with right-truncation	Mean	6.96538
475	Doubly interval censored with right-truncation	Standard Deviation	9.86272
476	Doubly interval censored with right-truncation	Mean	6.89554
476	Doubly interval censored with right-truncation	Standard Deviation	9.06274
477	Doubly interval censored with right-truncation	Mean	6.86327
477	Doubly interval censored with right-truncation	Standard Deviation	9.44442
478	Doubly interval censored with right-truncation	Mean	6.8018
478	Doubly interval censored with right-truncation	Standard Deviation	9.73181
479	Doubly interval censored with right-truncation	Mean	6.67858
479	Doubly interval censored with right-truncation	Standard Deviation	9.17337
480	Doubly interval censored with right-truncation	Mean	7.8389
480	Doubly interval censored with right-truncation	Standard Deviation	12.8867
481	Doubly interval censored with right-truncation	Mean	7.39802
481	Doubly interval censored with right-truncation	Standard Deviation	10.4313
482	Doubly interval censored with right-truncation	Mean	6.60963
482	Doubly interval censored with right-truncation	Standard Deviation	9.97059
483	Doubly interval censored with right-truncation	Mean	6.42418
483	Doubly interval censored with right-truncation	Standard Deviation	7.78139
484	Doubly interval censored with right-truncation	Mean	7.81692
484	Doubly interval censored with right-truncation	Standard Deviation	11.8841
485	Doubly interval censored with right-truncation	Mean	6.46978
485	Doubly interval censored with right-truncation	Standard Deviation	9.7626
486	Doubly interval censored with right-truncation	Mean	7.47431
486	Doubly interval censored with right-truncation	Standard Deviation	12.3163
487	Doubly interval censored with right-truncation	Mean	7.47122
487	Doubly interval censored with right-truncation	Standard Deviation	10.4318
488	Doubly interval censored with right-truncation	Mean	6.60676
488	Doubly interval censored with right-truncation	Standard Deviation	8.4202
489	Doubly interval censored with right-truncation	Mean	6.55119
489	Doubly interval censored with right-truncation	Standard Deviation	9.57483
490	Doubly interval censored with right-truncation	Mean	7.20346
490	Doubly interval censored with right-truncation	Standard Deviation	10.5739
491	Doubly interval censored with right-truncation	Mean	6.21887
491	Doubly interval censored with right-truncation	Standard Deviation	8.87223
492	Doubly interval censored with right-truncation	Mean	7.12376
492	Doubly interval censored with right-truncation	Standard Deviation	9.26897
493	Doubly interval censored with right-truncation	Mean	6.37684
493	Doubly interval censored with right-truncation	Standard Deviation	8.63908
494	Doubly interval censored with right-truncation	Mean	7.16847
494	Doubly interval censored with right-truncation	Standard Deviation	10.4571
495	Doubly interval censored with right-truncation	Mean	6.57481
495	Doubly interval censored with right-truncation	Standard Deviation	8.33799
496	Doubly interval censored with right-truncation	Mean	6.60353
496	Doubly interval censored with right-truncation	Standard Deviation	8.83605
497	Doubly interval censored with right-truncation	Mean	6.90892
497	Doubly interval censored with right-truncation	Standard Deviation	9.68462
498	Doubly interval censored with right-truncation	Mean	7.63912
498	Doubly interval censored with right-truncation	Standard Deviation	11.6596
499	Doubly interval censored with right-truncation	Mean	8.30313
499	Doubly interval censored with right-truncation	Standard Deviation	13.3861
500	Doubly interval censored with right-truncation	Mean	6.43567
500	Doubly interval censored with right-truncation	Standard Deviation	8.4261
501	Doubly interval censored with right-truncation	Mean	6.57122
501	Doubly interval censored with right-truncation	Standard Deviation	8.49431
502	Doubly interval censored with right-truncation	Mean	7.62739
502	Doubly interval censored with right-truncation	Standard Deviation	11.7788
503	Doubly interval censored with right-truncation	Mean	7.18875
503	Doubly interval censored with right-truncation	Standard Deviation	10.6877
504	Doubly interval censored with right-truncation	Mean	7.52624
504	Doubly interval censored with right-truncation	Standard Deviation	11.1809
505	Doubly interval censored with right-truncation	Mean	6.85305
505	Doubly interval censored with right-truncation	Standard Deviation	9.56636
506	Doubly interval censored with right-truncation	Mean	6.68697
506	Doubly interval censored with right-truncation	Standard Deviation	8.8007
507	Doubly interval censored with right-truncation	Mean	7.03105
507	Doubly interval censored with right-truncation	Standard Deviation	10.1137
508	Doubly interval censored with right-truncation	Mean	6.657
508	Doubly interval censored with right-truncation	Standard Deviation	9.64105
509	Doubly interval censored with right-truncation	Mean	8.15268
509	Doubly interval censored with right-truncation	Standard Deviation	13.3464
510	Doubly interval censored with right-truncation	Mean	7.96094
510	Doubly interval censored with right-truncation	Standard Deviation	11.4814
511	Doubly interval censored with right-truncation	Mean	6.65439
511	Doubly interval censored with right-truncation	Standard Deviation	9.58932
512	Doubly interval censored with right-truncation	Mean	7.56895
512	Doubly interval censored with right-truncation	Standard Deviation	10.1611
513	Doubly interval censored with right-truncation	Mean	7.67361
513	Doubly interval censored with right-truncation	Standard Deviation	11.5525
514	Doubly interval censored with right-truncation	Mean	6.26172
514	Doubly interval censored with right-truncation	Standard Deviation	7.07822
515	Doubly interval censored with right-truncation	Mean	7.7915
515	Doubly interval censored with right-truncation	Standard Deviation	12.5765
516	Doubly interval censored with right-truncation	Mean	6.32318
516	Doubly interval censored with right-truncation	Standard Deviation	8.8268
517	Doubly interval censored with right-truncation	Mean	6.75009
517	Doubly interval censored with right-truncation	Standard Deviation	8.52785
518	Doubly interval censored with right-truncation	Mean	8.63452
518	Doubly interval censored with right-truncation	Standard Deviation	14.5622
519	Doubly interval censored with right-truncation	Mean	8.04682
519	Doubly interval censored with right-truncation	Standard Deviation	13.7764
520	Doubly interval censored with right-truncation	Mean	8.40095
520	Doubly interval censored with right-truncation	Standard Deviation	15.1221
521	Doubly interval censored with right-truncation	Mean	8.34279
521	Doubly interval censored with right-truncation	Standard Deviation	14.8853
522	Doubly interval censored with right-truncation	Mean	7.08395
522	Doubly interval censored with right-truncation	Standard Deviation	11.6381
523	Doubly interval censored with right-truncation	Mean	7.03384
523	Doubly interval censored with right-truncation	Standard Deviation	10.541
524	Doubly interval censored with right-truncation	Mean	7.09883
524	Doubly interval censored with right-truncation	Standard Deviation	10.5279
525	Doubly interval censored with right-truncation	Mean	6.86118
525	Doubly interval censored with right-truncation	Standard Deviation	8.85364
526	Doubly interval censored with right-truncation	Mean	7.06854
526	Doubly interval censored with right-truncation	Standard Deviation	11.5639
527	Doubly interval censored with right-truncation	Mean	6.63846
527	Doubly interval censored with right-truncation	Standard Deviation	11.1037
528	Doubly interval censored with right-truncation	Mean	6.51504
528	Doubly interval censored with right-truncation	Standard Deviation	9.87703
529	Doubly interval censored with right-truncation	Mean	7.12978
529	Doubly interval censored with right-truncation	Standard Deviation	10.6133
530	Doubly interval censored with right-truncation	Mean	7.43306
530	Doubly interval censored with right-truncation	Standard Deviation	11.4318
531	Doubly interval censored with right-truncation	Mean	7.83083
531	Doubly interval censored with right-truncation	Standard Deviation	11.0157
532	Doubly interval censored with right-truncation	Mean	8.08858
532	Doubly interval censored with right-truncation	Standard Deviation	15.1584
533	Doubly interval censored with right-truncation	Mean	8.4055
533	Doubly interval censored with right-truncation	Standard Deviation	13.0196
534	Doubly interval censored with right-truncation	Mean	8.00583
534	Doubly interval censored with right-truncation	Standard Deviation	14.4359
535	Doubly interval censored with right-truncation	Mean	5.71577
535	Doubly interval censored with right-truncation	Standard Deviation	8.59695
536	Doubly interval censored with right-truncation	Mean	7.11505
536	Doubly interval censored with right-truncation	Standard Deviation	11.1478
537	Doubly interval censored with right-truncation	Mean	7.32255
537	Doubly interval censored with right-truncation	Standard Deviation	9.50131
538	Doubly interval censored with right-truncation	Mean	6.67964
538	Doubly interval censored with right-truncation	Standard Deviation	8.08663
539	Doubly interval censored with right-truncation	Mean	6.84379
539	Doubly interval censored with right-truncation	Standard Deviation	10.1855
540	Doubly interval censored with right-truncation	Mean	6.96513
540	Doubly interval censored with right-truncation	Standard Deviation	8.86522
541	Doubly interval censored with right-truncation	Mean	6.96214
541	Doubly interval censored with right-truncation	Standard Deviation	10.3173
542	Doubly interval censored with right-truncation	Mean	6.56269
542	Doubly interval censored with right-truncation	Standard Deviation	8.69612
543	Doubly interval censored with right-truncation	Mean	7.47589
543	Doubly interval censored with right-truncation	Standard Deviation	12.682
544	Doubly interval censored with right-truncation	Mean	7.01046
544	Doubly interval censored with right-truncation	Standard Deviation	9.64086
545	Doubly interval censored with right-truncation	Mean	7.01666
545	Doubly interval censored with right-truncation	Standard Deviation	10.5522
546	Doubly interval censored with right-truncation	Mean	6.52562
546	Doubly interval censored with right-truncation	Standard Deviation	9.01648
547	Doubly interval censored with right-truncation	Mean	6.78327
547	Doubly interval censored with right-truncation	Standard Deviation	9.97483
548	Doubly interval censored with right-truncation	Mean	6.63712
548	Doubly interval censored with right-truncation	Standard Deviation	9.64315
549	Doubly interval censored with right-truncation	Mean	7.5601
549	Doubly interval censored with right-truncation	Standard Deviation	10.4584
550	Doubly interval censored with right-truncation	Mean	7.18549
550	Doubly interval censored with right-truncation	Standard Deviation	10.1478
551	Doubly interval censored with right-truncation	Mean	7.18987
551	Doubly interval censored with right-truncation	Standard Deviation	9.06869
552	Doubly interval censored with right-truncation	Mean	7.33003
552	Doubly interval censored with right-truncation	Standard Deviation	11.8704
553	Doubly interval censored with right-truncation	Mean	6.21107
553	Doubly interval censored with right-truncation	Standard Deviation	8.72399
554	Doubly interval censored with right-truncation	Mean	6.07351
554	Doubly interval censored with right-truncation	Standard Deviation	7.75128
555	Doubly interval censored with right-truncation	Mean	7.98898
555	Doubly interval censored with right-truncation	Standard Deviation	12.8974
556	Doubly interval censored with right-truncation	Mean	7.73562
556	Doubly interval censored with right-truncation	Standard Deviation	12.4825
557	Doubly interval censored with right-truncation	Mean	7.02492
557	Doubly interval censored with right-truncation	Standard Deviation	10.1721
558	Doubly interval censored with right-truncation	Mean	6.2837
558	Doubly interval censored with right-truncation	Standard Deviation	8.34859
559	Doubly interval censored with right-truncation	Mean	7.45669
559	Doubly interval censored with right-truncation	Standard Deviation	10.4996
560	Doubly interval censored with right-truncation	Mean	7.00507
560	Doubly interval censored with right-truncation	Standard Deviation	10.012
561	Doubly interval censored with right-truncation	Mean	6.61596
561	Doubly interval censored with right-truncation	Standard Deviation	8.98933
562	Doubly interval censored with right-truncation	Mean	6.52784
562	Doubly interval censored with right-truncation	Standard Deviation	9.24024
563	Doubly interval censored with right-truncation	Mean	6.80119
563	Doubly interval censored with right-truncation	Standard Deviation	11.84
564	Doubly interval censored with right-truncation	Mean	8.11599
564	Doubly interval censored with right-truncation	Standard Deviation	10.8941
565	Doubly interval censored with right-truncation	Mean	7.47943
565	Doubly interval censored with right-truncation	Standard Deviation	10.3437
566	Doubly interval censored with right-truncation	Mean	6.15092
566	Doubly interval censored with right-truncation	Standard Deviation	9.18938
567	Doubly interval censored with right-truncation	Mean	9.04331
567	Doubly interval censored with right-truncation	Standard Deviation	14.2374
568	Doubly interval censored with right-truncation	Mean	8.5864
568	Doubly interval censored with right-truncation	Standard Deviation	14.014
569	Doubly interval censored with right-truncation	Mean	7.07896
569	Doubly interval censored with right-truncation	Standard Deviation	11.3952
570	Doubly interval censored with right-truncation	Mean	6.65795
570	Doubly interval censored with right-truncation	Standard Deviation	8.49696
571	Doubly interval censored with right-truncation	Mean	8.11151
571	Doubly interval censored with right-truncation	Standard Deviation	14.1531
572	Doubly interval censored with right-truncation	Mean	8.5826
572	Doubly interval censored with right-truncation	Standard Deviation	12.4338
573	Doubly interval censored with right-truncation	Mean	6.93981
573	Doubly interval censored with right-truncation	Standard Deviation	8.28201
574	Doubly interval censored with right-truncation	Mean	7.18196
574	Doubly interval censored with right-truncation	Standard Deviation	11.3151
575	Doubly interval censored with right-truncation	Mean	6.58614
575	Doubly interval censored with right-truncation	Standard Deviation	9.60294
576	Doubly interval censored with right-truncation	Mean	7.19514
576	Doubly interval censored with right-truncation	Standard Deviation	9.57032
577	Doubly interval censored with right-truncation	Mean	6.79396
577	Doubly interval censored with right-truncation	Standard Deviation	8.35814
578	Doubly interval censored with right-truncation	Mean	6.98611
578	Doubly interval censored with right-truncation	Standard Deviation	8.72048
579	Doubly interval censored with right-truncation	Mean	7.1923
579	Doubly interval censored with right-truncation	Standard Deviation	11.5662
580	Doubly interval censored with right-truncation	Mean	7.10834
580	Doubly interval censored with right-truncation	Standard Deviation	11.5751
581	Doubly interval censored with right-truncation	Mean	7.009
581	Doubly interval censored with right-truncation	Standard Deviation	8.18011
582	Doubly interval censored with right-truncation	Mean	7.58339
582	Doubly interval censored with right-truncation	Standard Deviation	14.1611
583	Doubly interval censored with right-truncation	Mean	7.97934
583	Doubly interval censored with right-truncation	Standard Deviation	10.4565
584	Doubly interval censored with right-truncation	Mean	6.82244
584	Doubly interval censored with right-truncation	Standard Deviation	9.92774
585	Doubly interval censored with right-truncation	Mean	7.38834
585	Doubly interval censored with right-truncation	Standard Deviation	11.7834
586	Doubly interval censored with right-truncation	Mean	6.90378
586	Doubly interval censored with right-truncation	Standard Deviation	10.4841
587	Doubly interval censored with right-truncation	Mean	7.00536
587	Doubly interval censored with right-truncation	Standard Deviation	9.03324
588	Doubly interval censored with right-truncation	Mean	6.52236
588	Doubly interval censored with right-truncation	Standard Deviation	9.42017
589	Doubly interval censored with right-truncation	Mean	5.63028
589	Doubly interval censored with right-truncation	Standard Deviation	6.88365
590	Doubly interval censored with right-truncation	Mean	5.37165
590	Doubly interval censored with right-truncation	Standard Deviation	6.89673
591	Doubly interval censored with right-truncation	Mean	7.8432
591	Doubly interval censored with right-truncation	Standard Deviation	12.1806
592	Doubly interval censored with right-truncation	Mean	7.04948
592	Doubly interval censored with right-truncation	Standard Deviation	8.17526
593	Doubly interval censored with right-truncation	Mean	8.13421
593	Doubly interval censored with right-truncation	Standard Deviation	12.522
594	Doubly interval censored with right-truncation	Mean	7.02244
594	Doubly interval censored with right-truncation	Standard Deviation	9.75439
595	Doubly interval censored with right-truncation	Mean	6.8713
595	Doubly interval censored with right-truncation	Standard Deviation	9.54584
596	Doubly interval censored with right-truncation	Mean	7.94529
596	Doubly interval censored with right-truncation	Standard Deviation	12.8093
597	Doubly interval censored with right-truncation	Mean	7.98647
597	Doubly interval censored with right-truncation	Standard Deviation	11.77
598	Doubly interval censored with right-truncation	Mean	8.07661
598	Doubly interval censored with right-truncation	Standard Deviation	11.2127
599	Doubly interval censored with right-truncation	Mean	7.77049
599	Doubly interval censored with right-truncation	Standard Deviation	12.3513
600	Doubly interval censored with right-truncation	Mean	6.43012
600	Doubly interval censored with right-truncation	Standard Deviation	7.89289
601	Doubly interval censored with right-truncation	Mean	6.69958
601	Doubly interval censored with right-truncation	Standard Deviation	9.68264
602	Doubly interval censored with right-truncation	Mean	7.28702
602	Doubly interval censored with right-truncation	Standard Deviation	11.2218
603	Doubly interval censored with right-truncation	Mean	8.27017
603	Doubly interval censored with right-truncation	Standard Deviation	11.2352
604	Doubly interval censored with right-truncation	Mean	6.93563
604	Doubly interval censored with right-truncation	Standard Deviation	10.4541
605	Doubly interval censored with right-truncation	Mean	7.23618
605	Doubly interval censored with right-truncation	Standard Deviation	8.49543
606	Doubly interval censored with right-truncation	Mean	6.62418
606	Doubly interval censored with right-truncation	Standard Deviation	8.94088
607	Doubly interval censored with right-truncation	Mean	7.55676
607	Doubly interval censored with right-truncation	Standard Deviation	10.5103
608	Doubly interval censored with right-truncation	Mean	5.79416
608	Doubly interval censored with right-truncation	Standard Deviation	7.8564
609	Doubly interval censored with right-truncation	Mean	7.89111
609	Doubly interval censored with right-truncation	Standard Deviation	11.0682
610	Doubly interval censored with right-truncation	Mean	6.60285
610	Doubly interval censored with right-truncation	Standard Deviation	8.39711
611	Doubly interval censored with right-truncation	Mean	7.6286
611	Doubly interval censored with right-truncation	Standard Deviation	10.7054
612	Doubly interval censored with right-truncation	Mean	6.68463
612	Doubly interval censored with right-truncation	Standard Deviation	9.11674
613	Doubly interval censored with right-truncation	Mean	6.80192
613	Doubly interval censored with right-truncation	Standard Deviation	10.2245
614	Doubly interval censored with right-truncation	Mean	6.65788
614	Doubly interval censored with right-truncation	Standard Deviation	8.23437
615	Doubly interval censored with right-truncation	Mean	6.45653
615	Doubly interval censored with right-truncation	Standard Deviation	8.29767
616	Doubly interval censored with right-truncation	Mean	7.49382
616	Doubly interval censored with right-truncation	Standard Deviation	9.38879
617	Doubly interval censored with right-truncation	Mean	6.61651
617	Doubly interval censored with right-truncation	Standard Deviation	9.15018
618	Doubly interval censored with right-truncation	Mean	7.04317
618	Doubly interval censored with right-truncation	Standard Deviation	9.52501
619	Doubly interval censored with right-truncation	Mean	7.86694
619	Doubly interval censored with right-truncation	Standard Deviation	13.7293
620	Doubly interval censored with right-truncation	Mean	6.6948
620	Doubly interval censored with right-truncation	Standard Deviation	9.73885
621	Doubly interval censored with right-truncation	Mean	7.76169
621	Doubly interval censored with right-truncation	Standard Deviation	11.1773
622	Doubly interval censored with right-truncation	Mean	7.3082
622	Doubly interval censored with right-truncation	Standard Deviation	10.2749
623	Doubly interval censored with right-truncation	Mean	7.53515
623	Doubly interval censored with right-truncation	Standard Deviation	10.7161
624	Doubly interval censored with right-truncation	Mean	6.78652
624	Doubly interval censored with right-truncation	Standard Deviation	9.36015
625	Doubly interval censored with right-truncation	Mean	7.73484
625	Doubly interval censored with right-truncation	Standard Deviation	12.4318
626	Doubly interval censored with right-truncation	Mean	7.23412
626	Doubly interval censored with right-truncation	Standard Deviation	9.30714
627	Doubly interval censored with right-truncation	Mean	6.63053
627	Doubly interval censored with right-truncation	Standard Deviation	8.42833
628	Doubly interval censored with right-truncation	Mean	7.22539
628	Doubly interval censored with right-truncation	Standard Deviation	9.75947
629	Doubly interval censored with right-truncation	Mean	6.6724
629	Doubly interval censored with right-truncation	Standard Deviation	9.4361
630	Doubly interval censored with right-truncation	Mean	6.66534
630	Doubly interval censored with right-truncation	Standard Deviation	10.3392
631	Doubly interval censored with right-truncation	Mean	7.28445
631	Doubly interval censored with right-truncation	Standard Deviation	10.4839
632	Doubly interval censored with right-truncation	Mean	6.13206
632	Doubly interval censored with right-truncation	Standard Deviation	9.1208
633	Doubly interval censored with right-truncation	Mean	7.46827
633	Doubly interval censored with right-truncation	Standard Deviation	9.25579
634	Doubly interval censored with right-truncation	Mean	6.32247
634	Doubly interval censored with right-truncation	Standard Deviation	9.73622
635	Doubly interval censored with right-truncation	Mean	7.0372
635	Doubly interval censored with right-truncation	Standard Deviation	10.8929
636	Doubly interval censored with right-truncation	Mean	7.36842
636	Doubly interval censored with right-truncation	Standard Deviation	11.9656
637	Doubly interval censored with right-truncation	Mean	8.41003
637	Doubly interval censored with right-truncation	Standard Deviation	13.7234
638	Doubly interval censored with right-truncation	Mean	5.76235
638	Doubly interval censored with right-truncation	Standard Deviation	7.34869
639	Doubly interval censored with right-truncation	Mean	7.34899
639	Doubly interval censored with right-truncation	Standard Deviation	10.7981
640	Doubly interval censored with right-truncation	Mean	7.86291
640	Doubly interval censored with right-truncation	Standard Deviation	10.6943
641	Doubly interval censored with right-truncation	Mean	7.55589
641	Doubly interval censored with right-truncation	Standard Deviation	13.311
642	Doubly interval censored with right-truncation	Mean	7.28244
642	Doubly interval censored with right-truncation	Standard Deviation	8.93053
643	Doubly interval censored with right-truncation	Mean	6.74336
643	Doubly interval censored with right-truncation	Standard Deviation	11.7669
644	Doubly interval censored with right-truncation	Mean	7.32727
644	Doubly interval censored with right-truncation	Standard Deviation	8.96571
645	Doubly interval censored with right-truncation	Mean	6.94244
645	Doubly interval censored with right-truncation	Standard Deviation	9.94737
646	Doubly interval censored with right-truncation	Mean	6.93341
646	Doubly interval censored with right-truncation	Standard Deviation	9.20846
647	Doubly interval censored with right-truncation	Mean	6.76925
647	Doubly interval censored with right-truncation	Standard Deviation	8.4685
648	Doubly interval censored with right-truncation	Mean	8.6612
648	Doubly interval censored with right-truncation	Standard Deviation	14.3719
649	Doubly interval censored with right-truncation	Mean	8.27198
649	Doubly interval censored with right-truncation	Standard Deviation	13.6679
650	Doubly interval censored with right-truncation	Mean	6.4284
650	Doubly interval censored with right-truncation	Standard Deviation	9.57778
651	Doubly interval censored with right-truncation	Mean	7.63295
651	Doubly interval censored with right-truncation	Standard Deviation	11.4401
652	Doubly interval censored with right-truncation	Mean	6.43352
652	Doubly interval censored with right-truncation	Standard Deviation	8.03446
653	Doubly interval censored with right-truncation	Mean	5.65612
653	Doubly interval censored with right-truncation	Standard Deviation	6.75139
654	Doubly interval censored with right-truncation	Mean	7.92297
654	Doubly interval censored with right-truncation	Standard Deviation	13.9726
655	Doubly interval censored with right-truncation	Mean	8.25
655	Doubly interval censored with right-truncation	Standard Deviation	13.4781
656	Doubly interval censored with right-truncation	Mean	6.018
656	Doubly interval censored with right-truncation	Standard Deviation	7.08696
657	Doubly interval censored with right-truncation	Mean	7.94583
657	Doubly interval censored with right-truncation	Standard Deviation	12.7576
658	Doubly interval censored with right-truncation	Mean	5.88151
658	Doubly interval censored with right-truncation	Standard Deviation	7.21239
659	Doubly interval censored with right-truncation	Mean	6.81279
659	Doubly interval censored with right-truncation	Standard Deviation	8.63919
660	Doubly interval censored with right-truncation	Mean	7.42683
660	Doubly interval censored with right-truncation	Standard Deviation	10.9524
661	Doubly interval censored with right-truncation	Mean	7.21114
661	Doubly interval censored with right-truncation	Standard Deviation	11.4354
662	Doubly interval censored with right-truncation	Mean	6.98688
662	Doubly interval censored with right-truncation	Standard Deviation	8.91638
663	Doubly interval censored with right-truncation	Mean	7.27816
663	Doubly interval censored with right-truncation	Standard Deviation	9.73605
664	Doubly interval censored with right-truncation	Mean	6.93722
664	Doubly interval censored with right-truncation	Standard Deviation	10.2213
665	Doubly interval censored with right-truncation	Mean	6.92708
665	Doubly interval censored with right-truncation	Standard Deviation	9.27314
666	Doubly interval censored with right-truncation	Mean	6.95955
666	Doubly interval censored with right-truncation	Standard Deviation	9.30191
667	Doubly interval censored with right-truncation	Mean	7.22527
667	Doubly interval censored with right-truncation	Standard Deviation	9.03276
668	Doubly interval censored with right-truncation	Mean	7.2967
668	Doubly interval censored with right-truncation	Standard Deviation	11.2371
669	Doubly interval censored with right-truncation	Mean	6.27591
669	Doubly interval censored with right-truncation	Standard Deviation	8.31843
670	Doubly interval censored with right-truncation	Mean	6.97678
670	Doubly interval censored with right-truncation	Standard Deviation	9.20293
671	Doubly interval censored with right-truncation	Mean	7.65869
671	Doubly interval censored with right-truncation	Standard Deviation	11.7264
672	Doubly interval censored with right-truncation	Mean	7.37653
672	Doubly interval censored with right-truncation	Standard Deviation	11.3264
673	Doubly interval censored with right-truncation	Mean	7.42379
673	Doubly interval censored with right-truncation	Standard Deviation	9.88304
674	Doubly interval censored with right-truncation	Mean	7.81015
674	Doubly interval censored with right-truncation	Standard Deviation	11.6552
675	Doubly interval censored with right-truncation	Mean	6.59647
675	Doubly interval censored with right-truncation	Standard Deviation	8.591
676	Doubly interval censored with right-truncation	Mean	6.79994
676	Doubly interval censored with right-truncation	Standard Deviation	9.64236
677	Doubly interval censored with right-truncation	Mean	7.83044
677	Doubly interval censored with right-truncation	Standard Deviation	11.6593
678	Doubly interval censored with right-truncation	Mean	5.7144
678	Doubly interval censored with right-truncation	Standard Deviation	6.67382
679	Doubly interval censored with right-truncation	Mean	6.14266
679	Doubly interval censored with right-truncation	Standard Deviation	8.93968
680	Doubly interval censored with right-truncation	Mean	7.57629
680	Doubly interval censored with right-truncation	Standard Deviation	13.347
681	Doubly interval censored with right-truncation	Mean	7.70904
681	Doubly interval censored with right-truncation	Standard Deviation	13.117
682	Doubly interval censored with right-truncation	Mean	5.88031
682	Doubly interval censored with right-truncation	Standard Deviation	8.57608
683	Doubly interval censored with right-truncation	Mean	7.95407
683	Doubly interval censored with right-truncation	Standard Deviation	12.1907
684	Doubly interval censored with right-truncation	Mean	6.07769
684	Doubly interval censored with right-truncation	Standard Deviation	7.93627
685	Doubly interval censored with right-truncation	Mean	7.59566
685	Doubly interval censored with right-truncation	Standard Deviation	11.9599
686	Doubly interval censored with right-truncation	Mean	6.75952
686	Doubly interval censored with right-truncation	Standard Deviation	9.09211
687	Doubly interval censored with right-truncation	Mean	7.265
687	Doubly interval censored with right-truncation	Standard Deviation	9.35102
688	Doubly interval censored with right-truncation	Mean	6.96703
688	Doubly interval censored with right-truncation	Standard Deviation	10.0001
689	Doubly interval censored with right-truncation	Mean	6.76881
689	Doubly interval censored with right-truncation	Standard Deviation	9.2077
690	Doubly interval censored with right-truncation	Mean	6.50042
690	Doubly interval censored with right-truncation	Standard Deviation	8.7926
691	Doubly interval censored with right-truncation	Mean	6.87038
691	Doubly interval censored with right-truncation	Standard Deviation	11.1319
692	Doubly interval censored with right-truncation	Mean	7.2474
692	Doubly interval censored with right-truncation	Standard Deviation	11.0605
693	Doubly interval censored with right-truncation	Mean	6.15073
693	Doubly interval censored with right-truncation	Standard Deviation	7.12375
694	Doubly interval censored with right-truncation	Mean	7.7757
694	Doubly interval censored with right-truncation	Standard Deviation	12.3874
695	Doubly interval censored with right-truncation	Mean	8.17501
695	Doubly interval censored with right-truncation	Standard Deviation	12.5433
696	Doubly interval censored with right-truncation	Mean	6.4488
696	Doubly interval censored with right-truncation	Standard Deviation	10.2784
697	Doubly interval censored with right-truncation	Mean	6.72011
697	Doubly interval censored with right-truncation	Standard Deviation	9.14909
698	Doubly interval censored with right-truncation	Mean	7.20432
698	Doubly interval censored with right-truncation	Standard Deviation	9.58425
699	Doubly interval censored with right-truncation	Mean	6.86024
699	Doubly interval censored with right-truncation	Standard Deviation	12.6382
700	Doubly interval censored with right-truncation	Mean	8.3333
700	Doubly interval censored with right-truncation	Standard Deviation	13.4887
701	Doubly interval censored with right-truncation	Mean	5.4991
701	Doubly interval censored with right-truncation	Standard Deviation	7.14508
702	Doubly interval censored with right-truncation	Mean	7.75742
702	Doubly interval censored with right-truncation	Standard Deviation	12.7887
703	Doubly interval censored with right-truncation	Mean	6.64207
703	Doubly interval censored with right-truncation	Standard Deviation	8.79837
704	Doubly interval censored with right-truncation	Mean	7.22139
704	Doubly interval censored with right-truncation	Standard Deviation	10.5797
705	Doubly interval censored with right-truncation	Mean	6.64373
705	Doubly interval censored with right-truncation	Standard Deviation	11.8584
706	Doubly interval censored with right-truncation	Mean	6.94335
706	Doubly interval censored with right-truncation	Standard Deviation	10.8475
707	Doubly interval censored with right-truncation	Mean	7.04299
707	Doubly interval censored with right-truncation	Standard Deviation	10.7237
708	Doubly interval censored with right-truncation	Mean	6.4525
708	Doubly interval censored with right-truncation	Standard Deviation	9.74115
709	Doubly interval censored with right-truncation	Mean	6.25559
709	Doubly interval censored with right-truncation	Standard Deviation	9.15397
710	Doubly interval censored with right-truncation	Mean	8.10498
710	Doubly interval censored with right-truncation	Standard Deviation	11.8299
711	Doubly interval censored with right-truncation	Mean	6.20667
711	Doubly interval censored with right-truncation	Standard Deviation	9.17031
712	Doubly interval censored with right-truncation	Mean	7.71456
712	Doubly interval censored with right-truncation	Standard Deviation	11.5438
713	Doubly interval censored with right-truncation	Mean	6.28059
713	Doubly interval censored with right-truncation	Standard Deviation	8.40729
714	Doubly interval censored with right-truncation	Mean	6.82374
714	Doubly interval censored with right-truncation	Standard Deviation	8.28896
715	Doubly interval censored with right-truncation	Mean	6.56945
715	Doubly interval censored with right-truncation	Standard Deviation	8.84153
716	Doubly interval censored with right-truncation	Mean	7.20328
716	Doubly interval censored with right-truncation	Standard Deviation	11.3182
717	Doubly interval censored with right-truncation	Mean	7.50413
717	Doubly interval censored with right-truncation	Standard Deviation	10.7189
718	Doubly interval censored with right-truncation	Mean	7.50191
718	Doubly interval censored with right-truncation	Standard Deviation	10.2245
719	Doubly interval censored with right-truncation	Mean	6.47666
719	Doubly interval censored with right-truncation	Standard Deviation	9.66036
720	Doubly interval censored with right-truncation	Mean	8.47435
720	Doubly interval censored with right-truncation	Standard Deviation	12.1945
721	Doubly interval censored with right-truncation	Mean	6.79005
721	Doubly interval censored with right-truncation	Standard Deviation	10.6201
722	Doubly interval censored with right-truncation	Mean	7.70183
722	Doubly interval censored with right-truncation	Standard Deviation	12.6792
723	Doubly interval censored with right-truncation	Mean	7.04787
723	Doubly interval censored with right-truncation	Standard Deviation	11.4937
724	Doubly interval censored with right-truncation	Mean	6.67876
724	Doubly interval censored with right-truncation	Standard Deviation	10.0127
725	Doubly interval censored with right-truncation	Mean	7.19718
725	Doubly interval censored with right-truncation	Standard Deviation	10.8323
726	Doubly interval censored with right-truncation	Mean	6.56859
726	Doubly interval censored with right-truncation	Standard Deviation	9.37727
727	Doubly interval censored with right-truncation	Mean	6.73674
727	Doubly interval censored with right-truncation	Standard Deviation	9.91502
728	Doubly interval censored with right-truncation	Mean	7.05433
728	Doubly interval censored with right-truncation	Standard Deviation	8.89082
729	Doubly interval censored with right-truncation	Mean	7.52121
729	Doubly interval censored with right-truncation	Standard Deviation	10.6897
730	Doubly interval censored with right-truncation	Mean	7.001
730	Doubly interval censored with right-truncation	Standard Deviation	12.4742
731	Doubly interval censored with right-truncation	Mean	7.08729
731	Doubly interval censored with right-truncation	Standard Deviation	10.5364
732	Doubly interval censored with right-truncation	Mean	6.30699
732	Doubly interval censored with right-truncation	Standard Deviation	10.6637
733	Doubly interval censored with right-truncation	Mean	6.96942
733	Doubly interval censored with right-truncation	Standard Deviation	8.51502
734	Doubly interval censored with right-truncation	Mean	6.96798
734	Doubly interval censored with right-truncation	Standard Deviation	9.98716
735	Doubly interval censored with right-truncation	Mean	7.25762
735	Doubly interval censored with right-truncation	Standard Deviation	10.2709
736	Doubly interval censored with right-truncation	Mean	6.97009
736	Doubly interval censored with right-truncation	Standard Deviation	9.35354
737	Doubly interval censored with right-truncation	Mean	7.24931
737	Doubly interval censored with right-truncation	Standard Deviation	9.82663
738	Doubly interval censored with right-truncation	Mean	6.3509
738	Doubly interval censored with right-truncation	Standard Deviation	8.53132
739	Doubly interval censored with right-truncation	Mean	7.43386
739	Doubly interval censored with right-truncation	Standard Deviation	11.5156
740	Doubly interval censored with right-truncation	Mean	6.7778
740	Doubly interval censored with right-truncation	Standard Deviation	9.80359
741	Doubly interval censored with right-truncation	Mean	7.31533
741	Doubly interval censored with right-truncation	Standard Deviation	9.1537
742	Doubly interval censored with right-truncation	Mean	6.92307
742	Doubly interval censored with right-truncation	Standard Deviation	10.7015
743	Doubly interval censored with right-truncation	Mean	6.99182
743	Doubly interval censored with right-truncation	Standard Deviation	9.11849
744	Doubly interval censored with right-truncation	Mean	7.11163
744	Doubly interval censored with right-truncation	Standard Deviation	10.722
745	Doubly interval censored with right-truncation	Mean	6.16349
745	Doubly interval censored with right-truncation	Standard Deviation	7.58773
746	Doubly interval censored with right-truncation	Mean	6.88135
746	Doubly interval censored with right-truncation	Standard Deviation	10.1022
747	Doubly interval censored with right-truncation	Mean	6.72562
747	Doubly interval censored with right-truncation	Standard Deviation	9.79365
748	Doubly interval censored with right-truncation	Mean	6.77401
748	Doubly interval censored with right-truncation	Standard Deviation	8.50159
749	Doubly interval censored with right-truncation	Mean	6.73994
749	Doubly interval censored with right-truncation	Standard Deviation	10.0936
750	Doubly interval censored with right-truncation	Mean	7.2764
750	Doubly interval censored with right-truncation	Standard Deviation	10.6016
751	Doubly interval censored with right-truncation	Mean	7.64823
751	Doubly interval censored with right-truncation	Standard Deviation	11.5823
752	Doubly interval censored with right-truncation	Mean	6.39845
752	Doubly interval censored with right-truncation	Standard Deviation	8.25566
753	Doubly interval censored with right-truncation	Mean	7.42556
753	Doubly interval censored with right-truncation	Standard Deviation	10.5004
754	Doubly interval censored with right-truncation	Mean	6.95316
754	Doubly interval censored with right-truncation	Standard Deviation	10.0076
755	Doubly interval censored with right-truncation	Mean	7.08317
755	Doubly interval censored with right-truncation	Standard Deviation	9.36622
756	Doubly interval censored with right-truncation	Mean	6.63943
756	Doubly interval censored with right-truncation	Standard Deviation	9.13138
757	Doubly interval censored with right-truncation	Mean	7.87355
757	Doubly interval censored with right-truncation	Standard Deviation	11.7475
758	Doubly interval censored with right-truncation	Mean	7.52383
758	Doubly interval censored with right-truncation	Standard Deviation	12.4088
759	Doubly interval censored with right-truncation	Mean	6.41585
759	Doubly interval censored with right-truncation	Standard Deviation	7.58422
760	Doubly interval censored with right-truncation	Mean	6.84028
760	Doubly interval censored with right-truncation	Standard Deviation	10.3754
761	Doubly interval censored with right-truncation	Mean	6.62583
761	Doubly interval censored with right-truncation	Standard Deviation	8.40534
762	Doubly interval censored with right-truncation	Mean	7.43817
762	Doubly interval censored with right-truncation	Standard Deviation	10.5733
763	Doubly interval censored with right-truncation	Mean	7.46247
763	Doubly interval censored with right-truncation	Standard Deviation	10.7326
764	Doubly interval censored with right-truncation	Mean	8.30829
764	Doubly interval censored with right-truncation	Standard Deviation	12.5489
765	Doubly interval censored with right-truncation	Mean	5.70286
765	Doubly interval censored with right-truncation	Standard Deviation	8.37005
766	Doubly interval censored with right-truncation	Mean	8.11704
766	Doubly interval censored with right-truncation	Standard Deviation	11.4777
767	Doubly interval censored with right-truncation	Mean	6.10799
767	Doubly interval censored with right-truncation	Standard Deviation	8.26242
768	Doubly interval censored with right-truncation	Mean	7.73827
768	Doubly interval censored with right-truncation	Standard Deviation	11.2971
769	Doubly interval censored with right-truncation	Mean	6.63959
769	Doubly interval censored with right-truncation	Standard Deviation	8.65054
770	Doubly interval censored with right-truncation	Mean	6.53537
770	Doubly interval censored with right-truncation	Standard Deviation	9.06354
771	Doubly interval censored with right-truncation	Mean	7.91895
771	Doubly interval censored with right-truncation	Standard Deviation	12.1159
772	Doubly interval censored with right-truncation	Mean	7.44101
772	Doubly interval censored with right-truncation	Standard Deviation	11.5455
773	Doubly interval censored with right-truncation	Mean	6.82387
773	Doubly interval censored with right-truncation	Standard Deviation	8.05713
774	Doubly interval censored with right-truncation	Mean	7.50783
774	Doubly interval censored with right-truncation	Standard Deviation	12.687
775	Doubly interval censored with right-truncation	Mean	6.77907
775	Doubly interval censored with right-truncation	Standard Deviation	8.87374
776	Doubly interval censored with right-truncation	Mean	7.49601
776	Doubly interval censored with right-truncation	Standard Deviation	10.3121
777	Doubly interval censored with right-truncation	Mean	7.74117
777	Doubly interval censored with right-truncation	Standard Deviation	10.2422
778	Doubly interval censored with right-truncation	Mean	6.25344
778	Doubly interval censored with right-truncation	Standard Deviation	11.4185
779	Doubly interval censored with right-truncation	Mean	8.0314
779	Doubly interval censored with right-truncation	Standard Deviation	14.0745
780	Doubly interval censored with right-truncation	Mean	8.76734
780	Doubly interval censored with right-truncation	Standard Deviation	14.0224
781	Doubly interval censored with right-truncation	Mean	6.77741
781	Doubly interval censored with right-truncation	Standard Deviation	8.99213
782	Doubly interval censored with right-truncation	Mean	6.53035
782	Doubly interval censored with right-truncation	Standard Deviation	7.92409
783	Doubly interval censored with right-truncation	Mean	6.58095
783	Doubly interval censored with right-truncation	Standard Deviation	8.39104
784	Doubly interval censored with right-truncation	Mean	7.55651
784	Doubly interval censored with right-truncation	Standard Deviation	11.6261
785	Doubly interval censored with right-truncation	Mean	6.61519
785	Doubly interval censored with right-truncation	Standard Deviation	8.60892
786	Doubly interval censored with right-truncation	Mean	6.69117
786	Doubly interval censored with right-truncation	Standard Deviation	9.95859
787	Doubly interval censored with right-truncation	Mean	6.9804
787	Doubly interval censored with right-truncation	Standard Deviation	8.84529
788	Doubly interval censored with right-truncation	Mean	6.37983
788	Doubly interval censored with right-truncation	Standard Deviation	8.54586
789	Doubly interval censored with right-truncation	Mean	7.67903
789	Doubly interval censored with right-truncation	Standard Deviation	12.2992
790	Doubly interval censored with right-truncation	Mean	6.18132
790	Doubly interval censored with right-truncation	Standard Deviation	8.03796
791	Doubly interval censored with right-truncation	Mean	7.01167
791	Doubly interval censored with right-truncation	Standard Deviation	10.5177
792	Doubly interval censored with right-truncation	Mean	6.68174
792	Doubly interval censored with right-truncation	Standard Deviation	8.33744
793	Doubly interval censored with right-truncation	Mean	6.44561
793	Doubly interval censored with right-truncation	Standard Deviation	9.14284
794	Doubly interval censored with right-truncation	Mean	6.21665
794	Doubly interval censored with right-truncation	Standard Deviation	8.56525
795	Doubly interval censored with right-truncation	Mean	7.40549
795	Doubly interval censored with right-truncation	Standard Deviation	11.9868
796	Doubly interval censored with right-truncation	Mean	7.16023
796	Doubly interval censored with right-truncation	Standard Deviation	12.1978
797	Doubly interval censored with right-truncation	Mean	7.65177
797	Doubly interval censored with right-truncation	Standard Deviation	10.0919
798	Doubly interval censored with right-truncation	Mean	6.42471
798	Doubly interval censored with right-truncation	Standard Deviation	9.4012
799	Doubly interval censored with right-truncation	Mean	6.20923
799	Doubly interval censored with right-truncation	Standard Deviation	9.09704
800	Doubly interval censored with right-truncation	Mean	6.57107
800	Doubly interval censored with right-truncation	Standard Deviation	7.63248
801	Doubly interval censored with right-truncation	Mean	6.97011
801	Doubly interval censored with right-truncation	Standard Deviation	11.7017
802	Doubly interval censored with right-truncation	Mean	6.5305
802	Doubly interval censored with right-truncation	Standard Deviation	7.78765
803	Doubly interval censored with right-truncation	Mean	7.56641
803	Doubly interval censored with right-truncation	Standard Deviation	10.6846
804	Doubly interval censored with right-truncation	Mean	6.63773
804	Doubly interval censored with right-truncation	Standard Deviation	8.1604
805	Doubly interval censored with right-truncation	Mean	7.81763
805	Doubly interval censored with right-truncation	Standard Deviation	10.8919
806	Doubly interval censored with right-truncation	Mean	5.60318
806	Doubly interval censored with right-truncation	Standard Deviation	7.89616
807	Doubly interval censored with right-truncation	Mean	6.48455
807	Doubly interval censored with right-truncation	Standard Deviation	9.04536
808	Doubly interval censored with right-truncation	Mean	6.79924
808	Doubly interval censored with right-truncation	Standard Deviation	9.36354
809	Doubly interval censored with right-truncation	Mean	6.96913
809	Doubly interval censored with right-truncation	Standard Deviation	9.59284
810	Doubly interval censored with right-truncation	Mean	6.70693
810	Doubly interval censored with right-truncation	Standard Deviation	10.3799
811	Doubly interval censored with right-truncation	Mean	6.73421
811	Doubly interval censored with right-truncation	Standard Deviation	11.1586
812	Doubly interval censored with right-truncation	Mean	6.73148
812	Doubly interval censored with right-truncation	Standard Deviation	9.84601
813	Doubly interval censored with right-truncation	Mean	6.85642
813	Doubly interval censored with right-truncation	Standard Deviation	9.63063
814	Doubly interval censored with right-truncation	Mean	6.40074
814	Doubly interval censored with right-truncation	Standard Deviation	9.56574
815	Doubly interval censored with right-truncation	Mean	7.12284
815	Doubly interval censored with right-truncation	Standard Deviation	9.60113
816	Doubly interval censored with right-truncation	Mean	7.36267
816	Doubly interval censored with right-truncation	Standard Deviation	10.9447
817	Doubly interval censored with right-truncation	Mean	6.57219
817	Doubly interval censored with right-truncation	Standard Deviation	8.9097
818	Doubly interval censored with right-truncation	Mean	7.37904
818	Doubly interval censored with right-truncation	Standard Deviation	10.2256
819	Doubly interval censored with right-truncation	Mean	6.13188
819	Doubly interval censored with right-truncation	Standard Deviation	8.01521
820	Doubly interval censored with right-truncation	Mean	6.34391
820	Doubly interval censored with right-truncation	Standard Deviation	8.47856
821	Doubly interval censored with right-truncation	Mean	7.93145
821	Doubly interval censored with right-truncation	Standard Deviation	13.7674
822	Doubly interval censored with right-truncation	Mean	5.53794
822	Doubly interval censored with right-truncation	Standard Deviation	6.47348
823	Doubly interval censored with right-truncation	Mean	5.73141
823	Doubly interval censored with right-truncation	Standard Deviation	6.31742
824	Doubly interval censored with right-truncation	Mean	6.58122
824	Doubly interval censored with right-truncation	Standard Deviation	7.50042
825	Doubly interval censored with right-truncation	Mean	6.81246
825	Doubly interval censored with right-truncation	Standard Deviation	8.2363
826	Doubly interval censored with right-truncation	Mean	6.96942
826	Doubly interval censored with right-truncation	Standard Deviation	11.3718
827	Doubly interval censored with right-truncation	Mean	7.54456
827	Doubly interval censored with right-truncation	Standard Deviation	10.119
828	Doubly interval censored with right-truncation	Mean	7.04265
828	Doubly interval censored with right-truncation	Standard Deviation	10.2695
829	Doubly interval censored with right-truncation	Mean	6.55215
829	Doubly interval censored with right-truncation	Standard Deviation	8.33363
830	Doubly interval censored with right-truncation	Mean	6.89249
830	Doubly interval censored with right-truncation	Standard Deviation	10.064
831	Doubly interval censored with right-truncation	Mean	6.7069
831	Doubly interval censored with right-truncation	Standard Deviation	9.13967
832	Doubly interval censored with right-truncation	Mean	7.67142
832	Doubly interval censored with right-truncation	Standard Deviation	12.4423
833	Doubly interval censored with right-truncation	Mean	8.48701
833	Doubly interval censored with right-truncation	Standard Deviation	12.6593
834	Doubly interval censored with right-truncation	Mean	8.16838
834	Doubly interval censored with right-truncation	Standard Deviation	13.2958
835	Doubly interval censored with right-truncation	Mean	7.48536
835	Doubly interval censored with right-truncation	Standard Deviation	10.6929
836	Doubly interval censored with right-truncation	Mean	6.82458
836	Doubly interval censored with right-truncation	Standard Deviation	9.52162
837	Doubly interval censored with right-truncation	Mean	7.26724
837	Doubly interval censored with right-truncation	Standard Deviation	10.8834
838	Doubly interval censored with right-truncation	Mean	6.53385
838	Doubly interval censored with right-truncation	Standard Deviation	9.26754
839	Doubly interval censored with right-truncation	Mean	7.75529
839	Doubly interval censored with right-truncation	Standard Deviation	10.5402
840	Doubly interval censored with right-truncation	Mean	6.76601
840	Doubly interval censored with right-truncation	Standard Deviation	9.20631
841	Doubly interval censored with right-truncation	Mean	7.55538
841	Doubly interval censored with right-truncation	Standard Deviation	10.4801
842	Doubly interval censored with right-truncation	Mean	7.62753
842	Doubly interval censored with right-truncation	Standard Deviation	11.6604
843	Doubly interval censored with right-truncation	Mean	6.24186
843	Doubly interval censored with right-truncation	Standard Deviation	7.81801
844	Doubly interval censored with right-truncation	Mean	7.2831
844	Doubly interval censored with right-truncation	Standard Deviation	12.1085
845	Doubly interval censored with right-truncation	Mean	7.77297
845	Doubly interval censored with right-truncation	Standard Deviation	11.0231
846	Doubly interval censored with right-truncation	Mean	6.68182
846	Doubly interval censored with right-truncation	Standard Deviation	8.67927
847	Doubly interval censored with right-truncation	Mean	8.19302
847	Doubly interval censored with right-truncation	Standard Deviation	11.2224
848	Doubly interval censored with right-truncation	Mean	7.17735
848	Doubly interval censored with right-truncation	Standard Deviation	11.8171
849	Doubly interval censored with right-truncation	Mean	6.12181
849	Doubly interval censored with right-truncation	Standard Deviation	8.08763
850	Doubly interval censored with right-truncation	Mean	7.99479
850	Doubly interval censored with right-truncation	Standard Deviation	12.7969
851	Doubly interval censored with right-truncation	Mean	6.23855
851	Doubly interval censored with right-truncation	Standard Deviation	7.9602
852	Doubly interval censored with right-truncation	Mean	7.34729
852	Doubly interval censored with right-truncation	Standard Deviation	10.373
853	Doubly interval censored with right-truncation	Mean	8.16343
853	Doubly interval censored with right-truncation	Standard Deviation	12.3948
854	Doubly interval censored with right-truncation	Mean	6.46489
854	Doubly interval censored with right-truncation	Standard Deviation	8.02841
855	Doubly interval censored with right-truncation	Mean	7.82802
855	Doubly interval censored with right-truncation	Standard Deviation	11.9962
856	Doubly interval censored with right-truncation	Mean	5.67886
856	Doubly interval censored with right-truncation	Standard Deviation	7.75433
857	Doubly interval censored with right-truncation	Mean	6.69354
857	Doubly interval censored with right-truncation	Standard Deviation	9.67086
858	Doubly interval censored with right-truncation	Mean	6.81747
858	Doubly interval censored with right-truncation	Standard Deviation	10.4548
859	Doubly interval censored with right-truncation	Mean	6.80748
859	Doubly interval censored with right-truncation	Standard Deviation	9.30677
860	Doubly interval censored with right-truncation	Mean	7.7086
860	Doubly interval censored with right-truncation	Standard Deviation	12.3966
861	Doubly interval censored with right-truncation	Mean	6.33857
861	Doubly interval censored with right-truncation	Standard Deviation	9.29416
862	Doubly interval censored with right-truncation	Mean	7.2843
862	Doubly interval censored with right-truncation	Standard Deviation	10.076
863	Doubly interval censored with right-truncation	Mean	6.58771
863	Doubly interval censored with right-truncation	Standard Deviation	8.9065
864	Doubly interval censored with right-truncation	Mean	6.63494
864	Doubly interval censored with right-truncation	Standard Deviation	9.33943
865	Doubly interval censored with right-truncation	Mean	8.08904
865	Doubly interval censored with right-truncation	Standard Deviation	11.9083
866	Doubly interval censored with right-truncation	Mean	8.42948
866	Doubly interval censored with right-truncation	Standard Deviation	13.4084
867	Doubly interval censored with right-truncation	Mean	5.70019
867	Doubly interval censored with right-truncation	Standard Deviation	7.45235
868	Doubly interval censored with right-truncation	Mean	8.62335
868	Doubly interval censored with right-truncation	Standard Deviation	13.9277
869	Doubly interval censored with right-truncation	Mean	5.86431
869	Doubly interval censored with right-truncation	Standard Deviation	7.5337
870	Doubly interval censored with right-truncation	Mean	8.22553
870	Doubly interval censored with right-truncation	Standard Deviation	11.7972
871	Doubly interval censored with right-truncation	Mean	6.63068
871	Doubly interval censored with right-truncation	Standard Deviation	10.8973
872	Doubly interval censored with right-truncation	Mean	6.94061
872	Doubly interval censored with right-truncation	Standard Deviation	10.5128
873	Doubly interval censored with right-truncation	Mean	7.6708
873	Doubly interval censored with right-truncation	Standard Deviation	10.9756
874	Doubly interval censored with right-truncation	Mean	7.63454
874	Doubly interval censored with right-truncation	Standard Deviation	11.2904
875	Doubly interval censored with right-truncation	Mean	6.78969
875	Doubly interval censored with right-truncation	Standard Deviation	10.5186
876	Doubly interval censored with right-truncation	Mean	6.90036
876	Doubly interval censored with right-truncation	Standard Deviation	10.0329
877	Doubly interval censored with right-truncation	Mean	7.24757
877	Doubly interval censored with right-truncation	Standard Deviation	9.35396
878	Doubly interval censored with right-truncation	Mean	6.89335
878	Doubly interval censored with right-truncation	Standard Deviation	9.39046
879	Doubly interval censored with right-truncation	Mean	7.62074
879	Doubly interval censored with right-truncation	Standard Deviation	11.7573
880	Doubly interval censored with right-truncation	Mean	6.28906
880	Doubly interval censored with right-truncation	Standard Deviation	7.75623
881	Doubly interval censored with right-truncation	Mean	6.555
881	Doubly interval censored with right-truncation	Standard Deviation	9.42345
882	Doubly interval censored with right-truncation	Mean	7.16291
882	Doubly interval censored with right-truncation	Standard Deviation	10.5824
883	Doubly interval censored with right-truncation	Mean	6.3733
883	Doubly interval censored with right-truncation	Standard Deviation	8.4208
884	Doubly interval censored with right-truncation	Mean	7.32699
884	Doubly interval censored with right-truncation	Standard Deviation	10.0139
885	Doubly interval censored with right-truncation	Mean	6.5312
885	Doubly interval censored with right-truncation	Standard Deviation	9.01879
886	Doubly interval censored with right-truncation	Mean	6.77561
886	Doubly interval censored with right-truncation	Standard Deviation	10.6146
887	Doubly interval censored with right-truncation	Mean	6.52701
887	Doubly interval censored with right-truncation	Standard Deviation	9.55329
888	Doubly interval censored with right-truncation	Mean	7.07457
888	Doubly interval censored with right-truncation	Standard Deviation	8.67521
889	Doubly interval censored with right-truncation	Mean	6.41861
889	Doubly interval censored with right-truncation	Standard Deviation	9.87184
890	Doubly interval censored with right-truncation	Mean	7.69087
890	Doubly interval censored with right-truncation	Standard Deviation	12.4014
891	Doubly interval censored with right-truncation	Mean	7.2345
891	Doubly interval censored with right-truncation	Standard Deviation	10.6171
892	Doubly interval censored with right-truncation	Mean	8.10258
892	Doubly interval censored with right-truncation	Standard Deviation	12.9193
893	Doubly interval censored with right-truncation	Mean	9.34167
893	Doubly interval censored with right-truncation	Standard Deviation	14.2167
894	Doubly interval censored with right-truncation	Mean	8.33453
894	Doubly interval censored with right-truncation	Standard Deviation	16.3574
895	Doubly interval censored with right-truncation	Mean	5.68072
895	Doubly interval censored with right-truncation	Standard Deviation	6.81787
896	Doubly interval censored with right-truncation	Mean	9.01584
896	Doubly interval censored with right-truncation	Standard Deviation	14.6439
897	Doubly interval censored with right-truncation	Mean	5.66104
897	Doubly interval censored with right-truncation	Standard Deviation	7.47116
898	Doubly interval censored with right-truncation	Mean	7.93412
898	Doubly interval censored with right-truncation	Standard Deviation	13.1149
899	Doubly interval censored with right-truncation	Mean	7.23305
899	Doubly interval censored with right-truncation	Standard Deviation	10.2109
900	Doubly interval censored with right-truncation	Mean	5.85013
900	Doubly interval censored with right-truncation	Standard Deviation	7.62204
901	Doubly interval censored with right-truncation	Mean	6.64601
901	Doubly interval censored with right-truncation	Standard Deviation	8.64013
902	Doubly interval censored with right-truncation	Mean	6.32027
902	Doubly interval censored with right-truncation	Standard Deviation	8.95034
903	Doubly interval censored with right-truncation	Mean	6.36552
903	Doubly interval censored with right-truncation	Standard Deviation	8.89009
904	Doubly interval censored with right-truncation	Mean	7.02486
904	Doubly interval censored with right-truncation	Standard Deviation	9.82687
905	Doubly interval censored with right-truncation	Mean	7.61851
905	Doubly interval censored with right-truncation	Standard Deviation	12.3485
906	Doubly interval censored with right-truncation	Mean	7.31481
906	Doubly interval censored with right-truncation	Standard Deviation	10.6079
907	Doubly interval censored with right-truncation	Mean	6.41293
907	Doubly interval censored with right-truncation	Standard Deviation	8.82754
908	Doubly interval censored with right-truncation	Mean	6.75222
908	Doubly interval censored with right-truncation	Standard Deviation	8.99499
909	Doubly interval censored with right-truncation	Mean	6.63239
909	Doubly interval censored with right-truncation	Standard Deviation	10.077
910	Doubly interval censored with right-truncation	Mean	7.40094
910	Doubly interval censored with right-truncation	Standard Deviation	9.39072
911	Doubly interval censored with right-truncation	Mean	7.18061
911	Doubly interval censored with right-truncation	Standard Deviation	9.30165
912	Doubly interval censored with right-truncation	Mean	7.36788
912	Doubly interval censored with right-truncation	Standard Deviation	11.452
913	Doubly interval censored with right-truncation	Mean	7.54827
913	Doubly interval censored with right-truncation	Standard Deviation	11.7326
914	Doubly interval censored with right-truncation	Mean	7.19277
914	Doubly interval censored with right-truncation	Standard Deviation	11.4333
915	Doubly interval censored with right-truncation	Mean	6.95933
915	Doubly interval censored with right-truncation	Standard Deviation	10.3558
916	Doubly interval censored with right-truncation	Mean	6.28293
916	Doubly interval censored with right-truncation	Standard Deviation	9.10332
917	Doubly interval censored with right-truncation	Mean	7.22385
917	Doubly interval censored with right-truncation	Standard Deviation	10.6328
918	Doubly interval censored with right-truncation	Mean	6.47746
918	Doubly interval censored with right-truncation	Standard Deviation	8.72826
919	Doubly interval censored with right-truncation	Mean	6.32295
919	Doubly interval censored with right-truncation	Standard Deviation	7.74278
920	Doubly interval censored with right-truncation	Mean	7.88318
920	Doubly interval censored with right-truncation	Standard Deviation	12.2721
921	Doubly interval censored with right-truncation	Mean	9.19984
921	Doubly interval censored with right-truncation	Standard Deviation	16.746
922	Doubly interval censored with right-truncation	Mean	9.70581
922	Doubly interval censored with right-truncation	Standard Deviation	14.6015
923	Doubly interval censored with right-truncation	Mean	8.19957
923	Doubly interval censored with right-truncation	Standard Deviation	14.7707
924	Doubly interval censored with right-truncation	Mean	6.81839
924	Doubly interval censored with right-truncation	Standard Deviation	9.34736
925	Doubly interval censored with right-truncation	Mean	6.51846
925	Doubly interval censored with right-truncation	Standard Deviation	8.40122
926	Doubly interval censored with right-truncation	Mean	6.28806
926	Doubly interval censored with right-truncation	Standard Deviation	9.4997
927	Doubly interval censored with right-truncation	Mean	7.02822
927	Doubly interval censored with right-truncation	Standard Deviation	11.3125
928	Doubly interval censored with right-truncation	Mean	7.2206
928	Doubly interval censored with right-truncation	Standard Deviation	9.85362
929	Doubly interval censored with right-truncation	Mean	6.31276
929	Doubly interval censored with right-truncation	Standard Deviation	7.5863
930	Doubly interval censored with right-truncation	Mean	6.98704
930	Doubly interval censored with right-truncation	Standard Deviation	11.0925
931	Doubly interval censored with right-truncation	Mean	7.6106
931	Doubly interval censored with right-truncation	Standard Deviation	9.7723
932	Doubly interval censored with right-truncation	Mean	6.76714
932	Doubly interval censored with right-truncation	Standard Deviation	10.4155
933	Doubly interval censored with right-truncation	Mean	6.59984
933	Doubly interval censored with right-truncation	Standard Deviation	8.36778
934	Doubly interval censored with right-truncation	Mean	6.78275
934	Doubly interval censored with right-truncation	Standard Deviation	9.54798
935	Doubly interval censored with right-truncation	Mean	7.13138
935	Doubly interval censored with right-truncation	Standard Deviation	9.08076
936	Doubly interval censored with right-truncation	Mean	6.30305
936	Doubly interval censored with right-truncation	Standard Deviation	8.59752
937	Doubly interval censored with right-truncation	Mean	7.05365
937	Doubly interval censored with right-truncation	Standard Deviation	9.6288
938	Doubly interval censored with right-truncation	Mean	6.3236
938	Doubly interval censored with right-truncation	Standard Deviation	9.26973
939	Doubly interval censored with right-truncation	Mean	6.97096
939	Doubly interval censored with right-truncation	Standard Deviation	8.85471
940	Doubly interval censored with right-truncation	Mean	6.6238
940	Doubly interval censored with right-truncation	Standard Deviation	10.3577
941	Doubly interval censored with right-truncation	Mean	7.53008
941	Doubly interval censored with right-truncation	Standard Deviation	11.1175
942	Doubly interval censored with right-truncation	Mean	8.07811
942	Doubly interval censored with right-truncation	Standard Deviation	11.5706
943	Doubly interval censored with right-truncation	Mean	6.22738
943	Doubly interval censored with right-truncation	Standard Deviation	9.33603
944	Doubly interval censored with right-truncation	Mean	7.54759
944	Doubly interval censored with right-truncation	Standard Deviation	10.1143
945	Doubly interval censored with right-truncation	Mean	6.26069
945	Doubly interval censored with right-truncation	Standard Deviation	8.41184
946	Doubly interval censored with right-truncation	Mean	8.24401
946	Doubly interval censored with right-truncation	Standard Deviation	13.8375
947	Doubly interval censored with right-truncation	Mean	8.75335
947	Doubly interval censored with right-truncation	Standard Deviation	14.8144
948	Doubly interval censored with right-truncation	Mean	8.84036
948	Doubly interval censored with right-truncation	Standard Deviation	16.3126
949	Doubly interval censored with right-truncation	Mean	9.20586
949	Doubly interval censored with right-truncation	Standard Deviation	16.2826
950	Doubly interval censored with right-truncation	Mean	8.14246
950	Doubly interval censored with right-truncation	Standard Deviation	14.3002
951	Doubly interval censored with right-truncation	Mean	8.48844
951	Doubly interval censored with right-truncation	Standard Deviation	13.6789
952	Doubly interval censored with right-truncation	Mean	6.33698
952	Doubly interval censored with right-truncation	Standard Deviation	9.42785
953	Doubly interval censored with right-truncation	Mean	6.84188
953	Doubly interval censored with right-truncation	Standard Deviation	10.4074
954	Doubly interval censored with right-truncation	Mean	7.8927
954	Doubly interval censored with right-truncation	Standard Deviation	12.7299
955	Doubly interval censored with right-truncation	Mean	6.39013
955	Doubly interval censored with right-truncation	Standard Deviation	9.54857
956	Doubly interval censored with right-truncation	Mean	7.52563
956	Doubly interval censored with right-truncation	Standard Deviation	9.7115
957	Doubly interval censored with right-truncation	Mean	5.93603
957	Doubly interval censored with right-truncation	Standard Deviation	8.37677
958	Doubly interval censored with right-truncation	Mean	8.16141
958	Doubly interval censored with right-truncation	Standard Deviation	11.8617
959	Doubly interval censored with right-truncation	Mean	5.98234
959	Doubly interval censored with right-truncation	Standard Deviation	7.37085
960	Doubly interval censored with right-truncation	Mean	5.71313
960	Doubly interval censored with right-truncation	Standard Deviation	7.34735
961	Doubly interval censored with right-truncation	Mean	8.05538
961	Doubly interval censored with right-truncation	Standard Deviation	12.6788
962	Doubly interval censored with right-truncation	Mean	6.43236
962	Doubly interval censored with right-truncation	Standard Deviation	8.72859
963	Doubly interval censored with right-truncation	Mean	7.23877
963	Doubly interval censored with right-truncation	Standard Deviation	10.0797
964	Doubly interval censored with right-truncation	Mean	7.46
964	Doubly interval censored with right-truncation	Standard Deviation	11.5553
965	Doubly interval censored with right-truncation	Mean	6.61402
965	Doubly interval censored with right-truncation	Standard Deviation	9.60266
966	Doubly interval censored with right-truncation	Mean	6.89675
966	Doubly interval censored with right-truncation	Standard Deviation	9.96445
967	Doubly interval censored with right-truncation	Mean	8.05716
967	Doubly interval censored with right-truncation	Standard Deviation	12.6454
968	Doubly interval censored with right-truncation	Mean	6.10486
968	Doubly interval censored with right-truncation	Standard Deviation	7.29526
969	Doubly interval censored with right-truncation	Mean	6.46682
969	Doubly interval censored with right-truncation	Standard Deviation	8.30924
970	Doubly interval censored with right-truncation	Mean	7.2452
970	Doubly interval censored with right-truncation	Standard Deviation	10.4104
971	Doubly interval censored with right-truncation	Mean	7.19998
971	Doubly interval censored with right-truncation	Standard Deviation	10.3794
972	Doubly interval censored with right-truncation	Mean	6.83526
972	Doubly interval censored with right-truncation	Standard Deviation	10.8426
973	Doubly interval censored with right-truncation	Mean	6.52021
973	Doubly interval censored with right-truncation	Standard Deviation	9.6288
974	Doubly interval censored with right-truncation	Mean	6.11069
974	Doubly interval censored with right-truncation	Standard Deviation	8.58414
975	Doubly interval censored with right-truncation	Mean	7.10596
975	Doubly interval censored with right-truncation	Standard Deviation	10.7362
976	Doubly interval censored with right-truncation	Mean	6.50381
976	Doubly interval censored with right-truncation	Standard Deviation	8.67255
977	Doubly interval censored with right-truncation	Mean	6.94392
977	Doubly interval censored with right-truncation	Standard Deviation	8.87021
978	Doubly interval censored with right-truncation	Mean	6.85826
978	Doubly interval censored with right-truncation	Standard Deviation	8.76155
979	Doubly interval censored with right-truncation	Mean	7.4311
979	Doubly interval censored with right-truncation	Standard Deviation	12.0377
980	Doubly interval censored with right-truncation	Mean	6.755
980	Doubly interval censored with right-truncation	Standard Deviation	10.4987
981	Doubly interval censored with right-truncation	Mean	7.72115
981	Doubly interval censored with right-truncation	Standard Deviation	12.6147
982	Doubly interval censored with right-truncation	Mean	8.45523
982	Doubly interval censored with right-truncation	Standard Deviation	13.251
983	Doubly interval censored with right-truncation	Mean	6.0896
983	Doubly interval censored with right-truncation	Standard Deviation	6.90714
984	Doubly interval censored with right-truncation	Mean	8.17323
984	Doubly interval censored with right-truncation	Standard Deviation	13.4865
985	Doubly interval censored with right-truncation	Mean	5.84488
985	Doubly interval censored with right-truncation	Standard Deviation	8.80139
986	Doubly interval censored with right-truncation	Mean	7.96617
986	Doubly interval censored with right-truncation	Standard Deviation	12.2719
987	Doubly interval censored with right-truncation	Mean	7.42618
987	Doubly interval censored with right-truncation	Standard Deviation	11.759
988	Doubly interval censored with right-truncation	Mean	6.65096
988	Doubly interval censored with right-truncation	Standard Deviation	9.32902
989	Doubly interval censored with right-truncation	Mean	7.2913
989	Doubly interval censored with right-truncation	Standard Deviation	10.5081
990	Doubly interval censored with right-truncation	Mean	8.26581
990	Doubly interval censored with right-truncation	Standard Deviation	12.5124
991	Doubly interval censored with right-truncation	Mean	7.50855
991	Doubly interval censored with right-truncation	Standard Deviation	12.7077
992	Doubly interval censored with right-truncation	Mean	7.30032
992	Doubly interval censored with right-truncation	Standard Deviation	11.6167
993	Doubly interval censored with right-truncation	Mean	7.18924
993	Doubly interval censored with right-truncation	Standard Deviation	10.1999
994	Doubly interval censored with right-truncation	Mean	6.27756
994	Doubly interval censored with right-truncation	Standard Deviation	7.65451
995	Doubly interval censored with right-truncation	Mean	7.95742
995	Doubly interval censored with right-truncation	Standard Deviation	13.3281
996	Doubly interval censored with right-truncation	Mean	7.46449
996	Doubly interval censored with right-truncation	Standard Deviation	11.422
997	Doubly interval censored with right-truncation	Mean	7.46752
997	Doubly interval censored with right-truncation	Standard Deviation	10.8052
998	Doubly interval censored with right-truncation	Mean	6.70169
998	Doubly interval censored with right-truncation	Standard Deviation	8.80844
999	Doubly interval censored with right-truncation	Mean	6.73746
999	Doubly interval censored with right-truncation	Standard Deviation	8.59145
1000	Doubly interval censored with right-truncation	Mean	6.69346
[truncated: 6,001 more rows]
