# Supplementary material for: Understanding the infection severity and epidemiological characteristics of mpox in the UK
Source: Nat Commun. 2024 Mar 11;15:2199. doi: 10.1038/s41467-024-45110-8 (PMC10928097; doi:10.1038/s41467-024-45110-8)
Supplement: Supplementary file 6 — Source Data [file 41467_2024_45110_MOESM6_ESM.zip › Source Data MPX/posterior_estimates_data_time-to-hospital.csv]

sample	model	metric	value
1	Doubly interval censored with right-truncation	Mean	14.4391
1	Doubly interval censored with right-truncation	Standard Deviation	7.24978
2	Doubly interval censored with right-truncation	Mean	13.2249
2	Doubly interval censored with right-truncation	Standard Deviation	6.38855
3	Doubly interval censored with right-truncation	Mean	16.5326
3	Doubly interval censored with right-truncation	Standard Deviation	8.95905
4	Doubly interval censored with right-truncation	Mean	16.0651
4	Doubly interval censored with right-truncation	Standard Deviation	8.4568
5	Doubly interval censored with right-truncation	Mean	14.5337
5	Doubly interval censored with right-truncation	Standard Deviation	7.01151
6	Doubly interval censored with right-truncation	Mean	14.2268
6	Doubly interval censored with right-truncation	Standard Deviation	7.1898
7	Doubly interval censored with right-truncation	Mean	15.1015
7	Doubly interval censored with right-truncation	Standard Deviation	7.55994
8	Doubly interval censored with right-truncation	Mean	13.9929
8	Doubly interval censored with right-truncation	Standard Deviation	7.11362
9	Doubly interval censored with right-truncation	Mean	13.2382
9	Doubly interval censored with right-truncation	Standard Deviation	6.2965
10	Doubly interval censored with right-truncation	Mean	17.0446
10	Doubly interval censored with right-truncation	Standard Deviation	9.25484
11	Doubly interval censored with right-truncation	Mean	14.6358
11	Doubly interval censored with right-truncation	Standard Deviation	6.76388
12	Doubly interval censored with right-truncation	Mean	14.281
12	Doubly interval censored with right-truncation	Standard Deviation	7.11832
13	Doubly interval censored with right-truncation	Mean	14.1454
13	Doubly interval censored with right-truncation	Standard Deviation	7.47162
14	Doubly interval censored with right-truncation	Mean	13.8546
14	Doubly interval censored with right-truncation	Standard Deviation	7.67577
15	Doubly interval censored with right-truncation	Mean	13.9076
15	Doubly interval censored with right-truncation	Standard Deviation	7.86954
16	Doubly interval censored with right-truncation	Mean	14.126
16	Doubly interval censored with right-truncation	Standard Deviation	7.72791
17	Doubly interval censored with right-truncation	Mean	15.8113
17	Doubly interval censored with right-truncation	Standard Deviation	7.92753
18	Doubly interval censored with right-truncation	Mean	14.6998
18	Doubly interval censored with right-truncation	Standard Deviation	6.14732
19	Doubly interval censored with right-truncation	Mean	16.6887
19	Doubly interval censored with right-truncation	Standard Deviation	8.65505
20	Doubly interval censored with right-truncation	Mean	15.405
20	Doubly interval censored with right-truncation	Standard Deviation	7.99159
21	Doubly interval censored with right-truncation	Mean	15.0456
21	Doubly interval censored with right-truncation	Standard Deviation	7.7405
22	Doubly interval censored with right-truncation	Mean	14.1586
22	Doubly interval censored with right-truncation	Standard Deviation	7.78033
23	Doubly interval censored with right-truncation	Mean	14.2613
23	Doubly interval censored with right-truncation	Standard Deviation	7.55178
24	Doubly interval censored with right-truncation	Mean	14.8161
24	Doubly interval censored with right-truncation	Standard Deviation	7.13148
25	Doubly interval censored with right-truncation	Mean	14.5966
25	Doubly interval censored with right-truncation	Standard Deviation	7.87399
26	Doubly interval censored with right-truncation	Mean	14.6396
26	Doubly interval censored with right-truncation	Standard Deviation	8.73432
27	Doubly interval censored with right-truncation	Mean	14.1356
27	Doubly interval censored with right-truncation	Standard Deviation	7.20971
28	Doubly interval censored with right-truncation	Mean	14.0877
28	Doubly interval censored with right-truncation	Standard Deviation	6.73806
29	Doubly interval censored with right-truncation	Mean	14.4391
29	Doubly interval censored with right-truncation	Standard Deviation	7.38922
30	Doubly interval censored with right-truncation	Mean	12.9389
30	Doubly interval censored with right-truncation	Standard Deviation	6.5649
31	Doubly interval censored with right-truncation	Mean	17.3958
31	Doubly interval censored with right-truncation	Standard Deviation	10.1095
32	Doubly interval censored with right-truncation	Mean	15.6593
32	Doubly interval censored with right-truncation	Standard Deviation	10.2299
33	Doubly interval censored with right-truncation	Mean	15.2638
33	Doubly interval censored with right-truncation	Standard Deviation	8.40374
34	Doubly interval censored with right-truncation	Mean	13.9254
34	Doubly interval censored with right-truncation	Standard Deviation	6.66553
35	Doubly interval censored with right-truncation	Mean	15.1704
35	Doubly interval censored with right-truncation	Standard Deviation	7.58546
36	Doubly interval censored with right-truncation	Mean	15.1103
36	Doubly interval censored with right-truncation	Standard Deviation	7.77285
37	Doubly interval censored with right-truncation	Mean	15.0858
37	Doubly interval censored with right-truncation	Standard Deviation	8.23754
38	Doubly interval censored with right-truncation	Mean	14.8663
38	Doubly interval censored with right-truncation	Standard Deviation	6.99745
39	Doubly interval censored with right-truncation	Mean	15.0073
39	Doubly interval censored with right-truncation	Standard Deviation	7.14875
40	Doubly interval censored with right-truncation	Mean	15.3899
40	Doubly interval censored with right-truncation	Standard Deviation	6.67813
41	Doubly interval censored with right-truncation	Mean	15.8747
41	Doubly interval censored with right-truncation	Standard Deviation	6.88698
42	Doubly interval censored with right-truncation	Mean	14.6832
42	Doubly interval censored with right-truncation	Standard Deviation	7.03837
43	Doubly interval censored with right-truncation	Mean	14.7717
43	Doubly interval censored with right-truncation	Standard Deviation	6.96051
44	Doubly interval censored with right-truncation	Mean	13.9512
44	Doubly interval censored with right-truncation	Standard Deviation	6.64734
45	Doubly interval censored with right-truncation	Mean	15.1833
45	Doubly interval censored with right-truncation	Standard Deviation	6.76171
46	Doubly interval censored with right-truncation	Mean	14.2506
46	Doubly interval censored with right-truncation	Standard Deviation	6.55473
47	Doubly interval censored with right-truncation	Mean	14.9288
47	Doubly interval censored with right-truncation	Standard Deviation	6.98099
48	Doubly interval censored with right-truncation	Mean	15.5865
48	Doubly interval censored with right-truncation	Standard Deviation	9.24537
49	Doubly interval censored with right-truncation	Mean	16.1966
49	Doubly interval censored with right-truncation	Standard Deviation	8.2086
50	Doubly interval censored with right-truncation	Mean	15.8156
50	Doubly interval censored with right-truncation	Standard Deviation	8.94493
51	Doubly interval censored with right-truncation	Mean	16.9898
51	Doubly interval censored with right-truncation	Standard Deviation	8.39158
52	Doubly interval censored with right-truncation	Mean	14.3069
52	Doubly interval censored with right-truncation	Standard Deviation	6.08084
53	Doubly interval censored with right-truncation	Mean	15.4902
53	Doubly interval censored with right-truncation	Standard Deviation	6.9763
54	Doubly interval censored with right-truncation	Mean	15.1331
54	Doubly interval censored with right-truncation	Standard Deviation	7.44669
55	Doubly interval censored with right-truncation	Mean	14.672
55	Doubly interval censored with right-truncation	Standard Deviation	6.35594
56	Doubly interval censored with right-truncation	Mean	15.2751
56	Doubly interval censored with right-truncation	Standard Deviation	7.01095
57	Doubly interval censored with right-truncation	Mean	14.3858
57	Doubly interval censored with right-truncation	Standard Deviation	6.36681
58	Doubly interval censored with right-truncation	Mean	14.2673
58	Doubly interval censored with right-truncation	Standard Deviation	7.23472
59	Doubly interval censored with right-truncation	Mean	13.8769
59	Doubly interval censored with right-truncation	Standard Deviation	7.0254
60	Doubly interval censored with right-truncation	Mean	14.9149
60	Doubly interval censored with right-truncation	Standard Deviation	6.75776
61	Doubly interval censored with right-truncation	Mean	14.9564
61	Doubly interval censored with right-truncation	Standard Deviation	7.41113
62	Doubly interval censored with right-truncation	Mean	13.8678
62	Doubly interval censored with right-truncation	Standard Deviation	6.86599
63	Doubly interval censored with right-truncation	Mean	15.0422
63	Doubly interval censored with right-truncation	Standard Deviation	7.30667
64	Doubly interval censored with right-truncation	Mean	14.4926
64	Doubly interval censored with right-truncation	Standard Deviation	7.31382
65	Doubly interval censored with right-truncation	Mean	16.1991
65	Doubly interval censored with right-truncation	Standard Deviation	7.67114
66	Doubly interval censored with right-truncation	Mean	14.7852
66	Doubly interval censored with right-truncation	Standard Deviation	7.79252
67	Doubly interval censored with right-truncation	Mean	14.6062
67	Doubly interval censored with right-truncation	Standard Deviation	6.9425
68	Doubly interval censored with right-truncation	Mean	14.42
68	Doubly interval censored with right-truncation	Standard Deviation	6.7425
69	Doubly interval censored with right-truncation	Mean	15.4724
69	Doubly interval censored with right-truncation	Standard Deviation	7.95076
70	Doubly interval censored with right-truncation	Mean	14.9156
70	Doubly interval censored with right-truncation	Standard Deviation	6.80037
71	Doubly interval censored with right-truncation	Mean	15.1103
71	Doubly interval censored with right-truncation	Standard Deviation	6.73179
72	Doubly interval censored with right-truncation	Mean	15.3313
72	Doubly interval censored with right-truncation	Standard Deviation	6.79607
73	Doubly interval censored with right-truncation	Mean	15.1389
73	Doubly interval censored with right-truncation	Standard Deviation	6.90339
74	Doubly interval censored with right-truncation	Mean	14.8998
74	Doubly interval censored with right-truncation	Standard Deviation	7.05731
75	Doubly interval censored with right-truncation	Mean	14.6828
75	Doubly interval censored with right-truncation	Standard Deviation	6.91356
76	Doubly interval censored with right-truncation	Mean	14.6133
76	Doubly interval censored with right-truncation	Standard Deviation	6.63667
77	Doubly interval censored with right-truncation	Mean	15.6866
77	Doubly interval censored with right-truncation	Standard Deviation	8.83438
78	Doubly interval censored with right-truncation	Mean	14.819
78	Doubly interval censored with right-truncation	Standard Deviation	6.91575
79	Doubly interval censored with right-truncation	Mean	13.3054
79	Doubly interval censored with right-truncation	Standard Deviation	7.01102
80	Doubly interval censored with right-truncation	Mean	14.2024
80	Doubly interval censored with right-truncation	Standard Deviation	7.33876
81	Doubly interval censored with right-truncation	Mean	14.2506
81	Doubly interval censored with right-truncation	Standard Deviation	6.25998
82	Doubly interval censored with right-truncation	Mean	14.6904
82	Doubly interval censored with right-truncation	Standard Deviation	6.11479
83	Doubly interval censored with right-truncation	Mean	14.589
83	Doubly interval censored with right-truncation	Standard Deviation	8.16053
84	Doubly interval censored with right-truncation	Mean	14.4432
84	Doubly interval censored with right-truncation	Standard Deviation	5.20814
85	Doubly interval censored with right-truncation	Mean	15.1106
85	Doubly interval censored with right-truncation	Standard Deviation	9.043
86	Doubly interval censored with right-truncation	Mean	17.236
86	Doubly interval censored with right-truncation	Standard Deviation	9.10942
87	Doubly interval censored with right-truncation	Mean	16.286
87	Doubly interval censored with right-truncation	Standard Deviation	9.85661
88	Doubly interval censored with right-truncation	Mean	16.6778
88	Doubly interval censored with right-truncation	Standard Deviation	9.51786
89	Doubly interval censored with right-truncation	Mean	15.7523
89	Doubly interval censored with right-truncation	Standard Deviation	9.91144
90	Doubly interval censored with right-truncation	Mean	14.5865
90	Doubly interval censored with right-truncation	Standard Deviation	7.31242
91	Doubly interval censored with right-truncation	Mean	15.5653
91	Doubly interval censored with right-truncation	Standard Deviation	8.48335
92	Doubly interval censored with right-truncation	Mean	16.2729
92	Doubly interval censored with right-truncation	Standard Deviation	7.68793
93	Doubly interval censored with right-truncation	Mean	14.7291
93	Doubly interval censored with right-truncation	Standard Deviation	5.76403
94	Doubly interval censored with right-truncation	Mean	14.6437
94	Doubly interval censored with right-truncation	Standard Deviation	6.57951
95	Doubly interval censored with right-truncation	Mean	15.5555
95	Doubly interval censored with right-truncation	Standard Deviation	7.36742
96	Doubly interval censored with right-truncation	Mean	15.03
96	Doubly interval censored with right-truncation	Standard Deviation	7.17703
97	Doubly interval censored with right-truncation	Mean	13.9814
97	Doubly interval censored with right-truncation	Standard Deviation	6.33064
98	Doubly interval censored with right-truncation	Mean	15.0868
98	Doubly interval censored with right-truncation	Standard Deviation	6.37682
99	Doubly interval censored with right-truncation	Mean	13.7119
99	Doubly interval censored with right-truncation	Standard Deviation	6.5261
100	Doubly interval censored with right-truncation	Mean	16.3522
100	Doubly interval censored with right-truncation	Standard Deviation	8.51698
101	Doubly interval censored with right-truncation	Mean	15.0385
101	Doubly interval censored with right-truncation	Standard Deviation	5.71157
102	Doubly interval censored with right-truncation	Mean	14.5012
102	Doubly interval censored with right-truncation	Standard Deviation	5.72385
103	Doubly interval censored with right-truncation	Mean	14.6034
103	Doubly interval censored with right-truncation	Standard Deviation	6.03357
104	Doubly interval censored with right-truncation	Mean	14.3397
104	Doubly interval censored with right-truncation	Standard Deviation	6.13008
105	Doubly interval censored with right-truncation	Mean	16.1409
105	Doubly interval censored with right-truncation	Standard Deviation	7.84579
106	Doubly interval censored with right-truncation	Mean	16.0126
106	Doubly interval censored with right-truncation	Standard Deviation	7.68279
107	Doubly interval censored with right-truncation	Mean	17.3818
107	Doubly interval censored with right-truncation	Standard Deviation	8.62173
108	Doubly interval censored with right-truncation	Mean	16.7715
108	Doubly interval censored with right-truncation	Standard Deviation	9.00429
109	Doubly interval censored with right-truncation	Mean	16.0878
109	Doubly interval censored with right-truncation	Standard Deviation	8.01333
110	Doubly interval censored with right-truncation	Mean	14.3759
110	Doubly interval censored with right-truncation	Standard Deviation	6.35446
111	Doubly interval censored with right-truncation	Mean	14.3255
111	Doubly interval censored with right-truncation	Standard Deviation	6.59325
112	Doubly interval censored with right-truncation	Mean	14.9995
112	Doubly interval censored with right-truncation	Standard Deviation	7.63157
113	Doubly interval censored with right-truncation	Mean	15.2707
113	Doubly interval censored with right-truncation	Standard Deviation	7.25956
114	Doubly interval censored with right-truncation	Mean	15.3092
114	Doubly interval censored with right-truncation	Standard Deviation	7.47634
115	Doubly interval censored with right-truncation	Mean	15.6953
115	Doubly interval censored with right-truncation	Standard Deviation	7.21328
116	Doubly interval censored with right-truncation	Mean	15.1583
116	Doubly interval censored with right-truncation	Standard Deviation	7.81491
117	Doubly interval censored with right-truncation	Mean	14.4926
117	Doubly interval censored with right-truncation	Standard Deviation	7.22627
118	Doubly interval censored with right-truncation	Mean	14.3914
118	Doubly interval censored with right-truncation	Standard Deviation	9.17612
119	Doubly interval censored with right-truncation	Mean	14.711
119	Doubly interval censored with right-truncation	Standard Deviation	6.72257
120	Doubly interval censored with right-truncation	Mean	16.1933
120	Doubly interval censored with right-truncation	Standard Deviation	7.51605
121	Doubly interval censored with right-truncation	Mean	13.8001
121	Doubly interval censored with right-truncation	Standard Deviation	7.46594
122	Doubly interval censored with right-truncation	Mean	15.297
122	Doubly interval censored with right-truncation	Standard Deviation	7.91149
123	Doubly interval censored with right-truncation	Mean	15.5194
123	Doubly interval censored with right-truncation	Standard Deviation	7.65681
124	Doubly interval censored with right-truncation	Mean	14.8411
124	Doubly interval censored with right-truncation	Standard Deviation	7.91122
125	Doubly interval censored with right-truncation	Mean	14.6435
125	Doubly interval censored with right-truncation	Standard Deviation	6.86153
126	Doubly interval censored with right-truncation	Mean	14.5072
126	Doubly interval censored with right-truncation	Standard Deviation	7.76925
127	Doubly interval censored with right-truncation	Mean	13.585
127	Doubly interval censored with right-truncation	Standard Deviation	6.71395
128	Doubly interval censored with right-truncation	Mean	14.2579
128	Doubly interval censored with right-truncation	Standard Deviation	6.9027
129	Doubly interval censored with right-truncation	Mean	13.6471
129	Doubly interval censored with right-truncation	Standard Deviation	7.818
130	Doubly interval censored with right-truncation	Mean	14.827
130	Doubly interval censored with right-truncation	Standard Deviation	8.40688
131	Doubly interval censored with right-truncation	Mean	14.4589
131	Doubly interval censored with right-truncation	Standard Deviation	6.21014
132	Doubly interval censored with right-truncation	Mean	14.9516
132	Doubly interval censored with right-truncation	Standard Deviation	7.17832
133	Doubly interval censored with right-truncation	Mean	15.4579
133	Doubly interval censored with right-truncation	Standard Deviation	7.09408
134	Doubly interval censored with right-truncation	Mean	14.45
134	Doubly interval censored with right-truncation	Standard Deviation	6.64681
135	Doubly interval censored with right-truncation	Mean	15.2564
135	Doubly interval censored with right-truncation	Standard Deviation	7.52218
136	Doubly interval censored with right-truncation	Mean	15.2747
136	Doubly interval censored with right-truncation	Standard Deviation	7.95042
137	Doubly interval censored with right-truncation	Mean	15.4598
137	Doubly interval censored with right-truncation	Standard Deviation	7.86146
138	Doubly interval censored with right-truncation	Mean	13.54
138	Doubly interval censored with right-truncation	Standard Deviation	5.98945
139	Doubly interval censored with right-truncation	Mean	15.9807
139	Doubly interval censored with right-truncation	Standard Deviation	6.72189
140	Doubly interval censored with right-truncation	Mean	14.9651
140	Doubly interval censored with right-truncation	Standard Deviation	7.29769
141	Doubly interval censored with right-truncation	Mean	14.9692
141	Doubly interval censored with right-truncation	Standard Deviation	6.33855
142	Doubly interval censored with right-truncation	Mean	14.5882
142	Doubly interval censored with right-truncation	Standard Deviation	6.95303
143	Doubly interval censored with right-truncation	Mean	13.799
143	Doubly interval censored with right-truncation	Standard Deviation	5.468
144	Doubly interval censored with right-truncation	Mean	15.3963
144	Doubly interval censored with right-truncation	Standard Deviation	7.78957
145	Doubly interval censored with right-truncation	Mean	15.043
145	Doubly interval censored with right-truncation	Standard Deviation	7.79285
146	Doubly interval censored with right-truncation	Mean	14.6142
146	Doubly interval censored with right-truncation	Standard Deviation	6.78995
147	Doubly interval censored with right-truncation	Mean	15.1554
147	Doubly interval censored with right-truncation	Standard Deviation	6.89861
148	Doubly interval censored with right-truncation	Mean	13.9386
148	Doubly interval censored with right-truncation	Standard Deviation	6.81399
149	Doubly interval censored with right-truncation	Mean	14.7248
149	Doubly interval censored with right-truncation	Standard Deviation	7.45514
150	Doubly interval censored with right-truncation	Mean	14.6067
150	Doubly interval censored with right-truncation	Standard Deviation	6.98654
151	Doubly interval censored with right-truncation	Mean	15.3941
151	Doubly interval censored with right-truncation	Standard Deviation	7.91608
152	Doubly interval censored with right-truncation	Mean	14.5707
152	Doubly interval censored with right-truncation	Standard Deviation	6.45142
153	Doubly interval censored with right-truncation	Mean	15.3261
153	Doubly interval censored with right-truncation	Standard Deviation	7.47696
154	Doubly interval censored with right-truncation	Mean	14.6206
154	Doubly interval censored with right-truncation	Standard Deviation	7.34858
155	Doubly interval censored with right-truncation	Mean	13.9103
155	Doubly interval censored with right-truncation	Standard Deviation	7.14739
156	Doubly interval censored with right-truncation	Mean	14.6561
156	Doubly interval censored with right-truncation	Standard Deviation	7.87334
157	Doubly interval censored with right-truncation	Mean	15.6019
157	Doubly interval censored with right-truncation	Standard Deviation	8.15685
158	Doubly interval censored with right-truncation	Mean	15.6184
158	Doubly interval censored with right-truncation	Standard Deviation	9.468
159	Doubly interval censored with right-truncation	Mean	15.5994
159	Doubly interval censored with right-truncation	Standard Deviation	9.15036
160	Doubly interval censored with right-truncation	Mean	15.3692
160	Doubly interval censored with right-truncation	Standard Deviation	8.22902
161	Doubly interval censored with right-truncation	Mean	14.6485
161	Doubly interval censored with right-truncation	Standard Deviation	7.85206
162	Doubly interval censored with right-truncation	Mean	14.1996
162	Doubly interval censored with right-truncation	Standard Deviation	7.20331
163	Doubly interval censored with right-truncation	Mean	13.7853
163	Doubly interval censored with right-truncation	Standard Deviation	6.79068
164	Doubly interval censored with right-truncation	Mean	15.3372
164	Doubly interval censored with right-truncation	Standard Deviation	8.00016
165	Doubly interval censored with right-truncation	Mean	13.4916
165	Doubly interval censored with right-truncation	Standard Deviation	6.27908
166	Doubly interval censored with right-truncation	Mean	14.4413
166	Doubly interval censored with right-truncation	Standard Deviation	6.66004
167	Doubly interval censored with right-truncation	Mean	14.271
167	Doubly interval censored with right-truncation	Standard Deviation	7.47205
168	Doubly interval censored with right-truncation	Mean	15.2016
168	Doubly interval censored with right-truncation	Standard Deviation	6.91109
169	Doubly interval censored with right-truncation	Mean	15.4634
169	Doubly interval censored with right-truncation	Standard Deviation	7.41051
170	Doubly interval censored with right-truncation	Mean	14.6394
170	Doubly interval censored with right-truncation	Standard Deviation	6.95563
171	Doubly interval censored with right-truncation	Mean	14.8194
171	Doubly interval censored with right-truncation	Standard Deviation	6.85514
172	Doubly interval censored with right-truncation	Mean	15.5778
172	Doubly interval censored with right-truncation	Standard Deviation	7.17579
173	Doubly interval censored with right-truncation	Mean	14.3598
173	Doubly interval censored with right-truncation	Standard Deviation	6.75658
174	Doubly interval censored with right-truncation	Mean	15.4523
174	Doubly interval censored with right-truncation	Standard Deviation	7.30626
175	Doubly interval censored with right-truncation	Mean	15.6367
175	Doubly interval censored with right-truncation	Standard Deviation	7.41272
176	Doubly interval censored with right-truncation	Mean	13.9144
176	Doubly interval censored with right-truncation	Standard Deviation	6.66695
177	Doubly interval censored with right-truncation	Mean	14.3247
177	Doubly interval censored with right-truncation	Standard Deviation	6.51873
178	Doubly interval censored with right-truncation	Mean	14.1561
178	Doubly interval censored with right-truncation	Standard Deviation	7.04728
179	Doubly interval censored with right-truncation	Mean	14.3349
179	Doubly interval censored with right-truncation	Standard Deviation	7.63254
180	Doubly interval censored with right-truncation	Mean	15.2842
180	Doubly interval censored with right-truncation	Standard Deviation	6.29614
181	Doubly interval censored with right-truncation	Mean	14.642
181	Doubly interval censored with right-truncation	Standard Deviation	6.7133
182	Doubly interval censored with right-truncation	Mean	14.9108
182	Doubly interval censored with right-truncation	Standard Deviation	6.26748
183	Doubly interval censored with right-truncation	Mean	13.8438
183	Doubly interval censored with right-truncation	Standard Deviation	5.97941
184	Doubly interval censored with right-truncation	Mean	15.2306
184	Doubly interval censored with right-truncation	Standard Deviation	6.21489
185	Doubly interval censored with right-truncation	Mean	15.0183
185	Doubly interval censored with right-truncation	Standard Deviation	7.96377
186	Doubly interval censored with right-truncation	Mean	14.9429
186	Doubly interval censored with right-truncation	Standard Deviation	7.26983
187	Doubly interval censored with right-truncation	Mean	15.2757
187	Doubly interval censored with right-truncation	Standard Deviation	7.17701
188	Doubly interval censored with right-truncation	Mean	14.2384
188	Doubly interval censored with right-truncation	Standard Deviation	6.51742
189	Doubly interval censored with right-truncation	Mean	15.9149
189	Doubly interval censored with right-truncation	Standard Deviation	7.46572
190	Doubly interval censored with right-truncation	Mean	14.8227
190	Doubly interval censored with right-truncation	Standard Deviation	7.05626
191	Doubly interval censored with right-truncation	Mean	15.4474
191	Doubly interval censored with right-truncation	Standard Deviation	8.29968
192	Doubly interval censored with right-truncation	Mean	15.2206
192	Doubly interval censored with right-truncation	Standard Deviation	6.90212
193	Doubly interval censored with right-truncation	Mean	14.8717
193	Doubly interval censored with right-truncation	Standard Deviation	6.76294
194	Doubly interval censored with right-truncation	Mean	15.4751
194	Doubly interval censored with right-truncation	Standard Deviation	7.06725
195	Doubly interval censored with right-truncation	Mean	16.4359
195	Doubly interval censored with right-truncation	Standard Deviation	7.10734
196	Doubly interval censored with right-truncation	Mean	15.3906
196	Doubly interval censored with right-truncation	Standard Deviation	7.15736
197	Doubly interval censored with right-truncation	Mean	16.1327
197	Doubly interval censored with right-truncation	Standard Deviation	7.71793
198	Doubly interval censored with right-truncation	Mean	15.4
198	Doubly interval censored with right-truncation	Standard Deviation	7.88125
199	Doubly interval censored with right-truncation	Mean	15.1429
199	Doubly interval censored with right-truncation	Standard Deviation	7.83738
200	Doubly interval censored with right-truncation	Mean	15.1097
200	Doubly interval censored with right-truncation	Standard Deviation	7.39565
201	Doubly interval censored with right-truncation	Mean	15.7488
201	Doubly interval censored with right-truncation	Standard Deviation	7.40979
202	Doubly interval censored with right-truncation	Mean	15.4841
202	Doubly interval censored with right-truncation	Standard Deviation	6.9696
203	Doubly interval censored with right-truncation	Mean	15.3483
203	Doubly interval censored with right-truncation	Standard Deviation	6.79421
204	Doubly interval censored with right-truncation	Mean	14.8394
204	Doubly interval censored with right-truncation	Standard Deviation	6.06425
205	Doubly interval censored with right-truncation	Mean	14.2714
205	Doubly interval censored with right-truncation	Standard Deviation	7.25749
206	Doubly interval censored with right-truncation	Mean	14.4011
206	Doubly interval censored with right-truncation	Standard Deviation	7.35929
207	Doubly interval censored with right-truncation	Mean	14.81
207	Doubly interval censored with right-truncation	Standard Deviation	8.62172
208	Doubly interval censored with right-truncation	Mean	15.1351
208	Doubly interval censored with right-truncation	Standard Deviation	8.2263
209	Doubly interval censored with right-truncation	Mean	16.2249
209	Doubly interval censored with right-truncation	Standard Deviation	7.19471
210	Doubly interval censored with right-truncation	Mean	14.749
210	Doubly interval censored with right-truncation	Standard Deviation	6.9676
211	Doubly interval censored with right-truncation	Mean	14.6912
211	Doubly interval censored with right-truncation	Standard Deviation	7.38904
212	Doubly interval censored with right-truncation	Mean	15.0372
212	Doubly interval censored with right-truncation	Standard Deviation	6.48825
213	Doubly interval censored with right-truncation	Mean	14.5151
213	Doubly interval censored with right-truncation	Standard Deviation	6.75396
214	Doubly interval censored with right-truncation	Mean	14.4312
214	Doubly interval censored with right-truncation	Standard Deviation	6.46911
215	Doubly interval censored with right-truncation	Mean	14.3823
215	Doubly interval censored with right-truncation	Standard Deviation	7.58474
216	Doubly interval censored with right-truncation	Mean	13.5652
216	Doubly interval censored with right-truncation	Standard Deviation	5.54087
217	Doubly interval censored with right-truncation	Mean	14.6975
217	Doubly interval censored with right-truncation	Standard Deviation	6.58201
218	Doubly interval censored with right-truncation	Mean	14.4665
218	Doubly interval censored with right-truncation	Standard Deviation	7.56506
219	Doubly interval censored with right-truncation	Mean	14.3019
219	Doubly interval censored with right-truncation	Standard Deviation	7.46431
220	Doubly interval censored with right-truncation	Mean	11.7693
220	Doubly interval censored with right-truncation	Standard Deviation	6.0024
221	Doubly interval censored with right-truncation	Mean	14.6323
221	Doubly interval censored with right-truncation	Standard Deviation	7.41776
222	Doubly interval censored with right-truncation	Mean	13.6443
222	Doubly interval censored with right-truncation	Standard Deviation	6.70508
223	Doubly interval censored with right-truncation	Mean	14.9851
223	Doubly interval censored with right-truncation	Standard Deviation	8.33031
224	Doubly interval censored with right-truncation	Mean	16.414
224	Doubly interval censored with right-truncation	Standard Deviation	8.8711
225	Doubly interval censored with right-truncation	Mean	15.3824
225	Doubly interval censored with right-truncation	Standard Deviation	6.80424
226	Doubly interval censored with right-truncation	Mean	15.1842
226	Doubly interval censored with right-truncation	Standard Deviation	6.25304
227	Doubly interval censored with right-truncation	Mean	14.6643
227	Doubly interval censored with right-truncation	Standard Deviation	6.84602
228	Doubly interval censored with right-truncation	Mean	14.6944
228	Doubly interval censored with right-truncation	Standard Deviation	5.81572
229	Doubly interval censored with right-truncation	Mean	13.8167
229	Doubly interval censored with right-truncation	Standard Deviation	5.33933
230	Doubly interval censored with right-truncation	Mean	14.9987
230	Doubly interval censored with right-truncation	Standard Deviation	8.64972
231	Doubly interval censored with right-truncation	Mean	13.5156
231	Doubly interval censored with right-truncation	Standard Deviation	5.66617
232	Doubly interval censored with right-truncation	Mean	15.6971
232	Doubly interval censored with right-truncation	Standard Deviation	8.29711
233	Doubly interval censored with right-truncation	Mean	13.7452
233	Doubly interval censored with right-truncation	Standard Deviation	7.10146
234	Doubly interval censored with right-truncation	Mean	14.3848
234	Doubly interval censored with right-truncation	Standard Deviation	7.08658
235	Doubly interval censored with right-truncation	Mean	14.346
235	Doubly interval censored with right-truncation	Standard Deviation	7.63135
236	Doubly interval censored with right-truncation	Mean	14.4697
236	Doubly interval censored with right-truncation	Standard Deviation	6.58
237	Doubly interval censored with right-truncation	Mean	14.3416
237	Doubly interval censored with right-truncation	Standard Deviation	7.3734
238	Doubly interval censored with right-truncation	Mean	15.1371
238	Doubly interval censored with right-truncation	Standard Deviation	8.36423
239	Doubly interval censored with right-truncation	Mean	15.3212
239	Doubly interval censored with right-truncation	Standard Deviation	6.26617
240	Doubly interval censored with right-truncation	Mean	13.815
240	Doubly interval censored with right-truncation	Standard Deviation	7.0381
241	Doubly interval censored with right-truncation	Mean	15.1084
241	Doubly interval censored with right-truncation	Standard Deviation	7.03797
242	Doubly interval censored with right-truncation	Mean	15.5163
242	Doubly interval censored with right-truncation	Standard Deviation	7.5689
243	Doubly interval censored with right-truncation	Mean	14.1629
243	Doubly interval censored with right-truncation	Standard Deviation	6.52381
244	Doubly interval censored with right-truncation	Mean	15.5532
244	Doubly interval censored with right-truncation	Standard Deviation	6.8911
245	Doubly interval censored with right-truncation	Mean	15.9869
245	Doubly interval censored with right-truncation	Standard Deviation	6.8177
246	Doubly interval censored with right-truncation	Mean	16.6484
246	Doubly interval censored with right-truncation	Standard Deviation	10.1359
247	Doubly interval censored with right-truncation	Mean	16.7086
247	Doubly interval censored with right-truncation	Standard Deviation	10.017
248	Doubly interval censored with right-truncation	Mean	14.7536
248	Doubly interval censored with right-truncation	Standard Deviation	8.66633
249	Doubly interval censored with right-truncation	Mean	15.1404
249	Doubly interval censored with right-truncation	Standard Deviation	6.77062
250	Doubly interval censored with right-truncation	Mean	13.587
250	Doubly interval censored with right-truncation	Standard Deviation	7.92363
251	Doubly interval censored with right-truncation	Mean	16.6251
251	Doubly interval censored with right-truncation	Standard Deviation	9.51252
252	Doubly interval censored with right-truncation	Mean	14.6877
252	Doubly interval censored with right-truncation	Standard Deviation	6.53981
253	Doubly interval censored with right-truncation	Mean	14.4859
253	Doubly interval censored with right-truncation	Standard Deviation	7.53869
254	Doubly interval censored with right-truncation	Mean	16.1321
254	Doubly interval censored with right-truncation	Standard Deviation	7.99625
255	Doubly interval censored with right-truncation	Mean	15.8953
255	Doubly interval censored with right-truncation	Standard Deviation	10.1988
256	Doubly interval censored with right-truncation	Mean	16.7282
256	Doubly interval censored with right-truncation	Standard Deviation	7.75221
257	Doubly interval censored with right-truncation	Mean	15.3539
257	Doubly interval censored with right-truncation	Standard Deviation	8.18498
258	Doubly interval censored with right-truncation	Mean	13.2071
258	Doubly interval censored with right-truncation	Standard Deviation	7.46298
259	Doubly interval censored with right-truncation	Mean	13.8737
259	Doubly interval censored with right-truncation	Standard Deviation	5.91082
260	Doubly interval censored with right-truncation	Mean	14.8077
260	Doubly interval censored with right-truncation	Standard Deviation	7.18999
261	Doubly interval censored with right-truncation	Mean	14.9279
261	Doubly interval censored with right-truncation	Standard Deviation	7.78048
262	Doubly interval censored with right-truncation	Mean	15.3584
262	Doubly interval censored with right-truncation	Standard Deviation	7.51868
263	Doubly interval censored with right-truncation	Mean	14.9933
263	Doubly interval censored with right-truncation	Standard Deviation	6.51498
264	Doubly interval censored with right-truncation	Mean	15.5964
264	Doubly interval censored with right-truncation	Standard Deviation	6.60423
265	Doubly interval censored with right-truncation	Mean	16.0848
265	Doubly interval censored with right-truncation	Standard Deviation	8.49503
266	Doubly interval censored with right-truncation	Mean	15.4295
266	Doubly interval censored with right-truncation	Standard Deviation	10.1106
267	Doubly interval censored with right-truncation	Mean	16.0136
267	Doubly interval censored with right-truncation	Standard Deviation	9.8573
268	Doubly interval censored with right-truncation	Mean	15.4961
268	Doubly interval censored with right-truncation	Standard Deviation	7.551
269	Doubly interval censored with right-truncation	Mean	16.6491
269	Doubly interval censored with right-truncation	Standard Deviation	8.6007
270	Doubly interval censored with right-truncation	Mean	15.48
270	Doubly interval censored with right-truncation	Standard Deviation	8.85325
271	Doubly interval censored with right-truncation	Mean	14.4356
271	Doubly interval censored with right-truncation	Standard Deviation	7.98606
272	Doubly interval censored with right-truncation	Mean	14.7975
272	Doubly interval censored with right-truncation	Standard Deviation	7.24295
273	Doubly interval censored with right-truncation	Mean	14.5717
273	Doubly interval censored with right-truncation	Standard Deviation	6.60589
274	Doubly interval censored with right-truncation	Mean	15.0286
274	Doubly interval censored with right-truncation	Standard Deviation	7.97749
275	Doubly interval censored with right-truncation	Mean	15.4217
275	Doubly interval censored with right-truncation	Standard Deviation	7.97866
276	Doubly interval censored with right-truncation	Mean	14.3999
276	Doubly interval censored with right-truncation	Standard Deviation	7.63684
277	Doubly interval censored with right-truncation	Mean	14.1617
277	Doubly interval censored with right-truncation	Standard Deviation	6.75394
278	Doubly interval censored with right-truncation	Mean	15.5711
278	Doubly interval censored with right-truncation	Standard Deviation	6.93864
279	Doubly interval censored with right-truncation	Mean	15.6883
279	Doubly interval censored with right-truncation	Standard Deviation	9.07126
280	Doubly interval censored with right-truncation	Mean	15.0098
280	Doubly interval censored with right-truncation	Standard Deviation	9.64343
281	Doubly interval censored with right-truncation	Mean	16.3433
281	Doubly interval censored with right-truncation	Standard Deviation	9.27456
282	Doubly interval censored with right-truncation	Mean	16.6331
282	Doubly interval censored with right-truncation	Standard Deviation	9.19417
283	Doubly interval censored with right-truncation	Mean	15.5763
283	Doubly interval censored with right-truncation	Standard Deviation	9.32643
284	Doubly interval censored with right-truncation	Mean	15.7384
284	Doubly interval censored with right-truncation	Standard Deviation	9.39764
285	Doubly interval censored with right-truncation	Mean	14.167
285	Doubly interval censored with right-truncation	Standard Deviation	6.84377
286	Doubly interval censored with right-truncation	Mean	14.2319
286	Doubly interval censored with right-truncation	Standard Deviation	7.7865
287	Doubly interval censored with right-truncation	Mean	14.5249
287	Doubly interval censored with right-truncation	Standard Deviation	8.02029
288	Doubly interval censored with right-truncation	Mean	14.5764
288	Doubly interval censored with right-truncation	Standard Deviation	7.78404
289	Doubly interval censored with right-truncation	Mean	15.7405
289	Doubly interval censored with right-truncation	Standard Deviation	6.75136
290	Doubly interval censored with right-truncation	Mean	15.5942
290	Doubly interval censored with right-truncation	Standard Deviation	6.22504
291	Doubly interval censored with right-truncation	Mean	14.4878
291	Doubly interval censored with right-truncation	Standard Deviation	7.30668
292	Doubly interval censored with right-truncation	Mean	14.7821
292	Doubly interval censored with right-truncation	Standard Deviation	6.42966
293	Doubly interval censored with right-truncation	Mean	14.9154
293	Doubly interval censored with right-truncation	Standard Deviation	6.61979
294	Doubly interval censored with right-truncation	Mean	14.9076
294	Doubly interval censored with right-truncation	Standard Deviation	6.86014
295	Doubly interval censored with right-truncation	Mean	15.5915
295	Doubly interval censored with right-truncation	Standard Deviation	7.34992
296	Doubly interval censored with right-truncation	Mean	15.2576
296	Doubly interval censored with right-truncation	Standard Deviation	7.78593
297	Doubly interval censored with right-truncation	Mean	13.4077
297	Doubly interval censored with right-truncation	Standard Deviation	7.1615
298	Doubly interval censored with right-truncation	Mean	13.7243
298	Doubly interval censored with right-truncation	Standard Deviation	6.49153
299	Doubly interval censored with right-truncation	Mean	13.7484
299	Doubly interval censored with right-truncation	Standard Deviation	6.61661
300	Doubly interval censored with right-truncation	Mean	15.4855
300	Doubly interval censored with right-truncation	Standard Deviation	7.80478
301	Doubly interval censored with right-truncation	Mean	15.5989
301	Doubly interval censored with right-truncation	Standard Deviation	8.04855
302	Doubly interval censored with right-truncation	Mean	14.3319
302	Doubly interval censored with right-truncation	Standard Deviation	7.07532
303	Doubly interval censored with right-truncation	Mean	14.2475
303	Doubly interval censored with right-truncation	Standard Deviation	6.5699
304	Doubly interval censored with right-truncation	Mean	14.1281
304	Doubly interval censored with right-truncation	Standard Deviation	7.22916
305	Doubly interval censored with right-truncation	Mean	14.4576
305	Doubly interval censored with right-truncation	Standard Deviation	6.706
306	Doubly interval censored with right-truncation	Mean	14.9854
306	Doubly interval censored with right-truncation	Standard Deviation	7.48563
307	Doubly interval censored with right-truncation	Mean	15.4585
307	Doubly interval censored with right-truncation	Standard Deviation	7.0566
308	Doubly interval censored with right-truncation	Mean	16.7632
308	Doubly interval censored with right-truncation	Standard Deviation	7.6503
309	Doubly interval censored with right-truncation	Mean	16.6078
309	Doubly interval censored with right-truncation	Standard Deviation	8.46769
310	Doubly interval censored with right-truncation	Mean	15.584
310	Doubly interval censored with right-truncation	Standard Deviation	7.55106
311	Doubly interval censored with right-truncation	Mean	14.9953
311	Doubly interval censored with right-truncation	Standard Deviation	8.57068
312	Doubly interval censored with right-truncation	Mean	15.2325
312	Doubly interval censored with right-truncation	Standard Deviation	7.2082
313	Doubly interval censored with right-truncation	Mean	15.2389
313	Doubly interval censored with right-truncation	Standard Deviation	7.42208
314	Doubly interval censored with right-truncation	Mean	15.0693
314	Doubly interval censored with right-truncation	Standard Deviation	8.19422
315	Doubly interval censored with right-truncation	Mean	14.7286
315	Doubly interval censored with right-truncation	Standard Deviation	6.73391
316	Doubly interval censored with right-truncation	Mean	15.0521
316	Doubly interval censored with right-truncation	Standard Deviation	6.9518
317	Doubly interval censored with right-truncation	Mean	14.3249
317	Doubly interval censored with right-truncation	Standard Deviation	6.32808
318	Doubly interval censored with right-truncation	Mean	15.8072
318	Doubly interval censored with right-truncation	Standard Deviation	7.98347
319	Doubly interval censored with right-truncation	Mean	15.5751
319	Doubly interval censored with right-truncation	Standard Deviation	7.40246
320	Doubly interval censored with right-truncation	Mean	14.0214
320	Doubly interval censored with right-truncation	Standard Deviation	5.98678
321	Doubly interval censored with right-truncation	Mean	16.0603
321	Doubly interval censored with right-truncation	Standard Deviation	9.76859
322	Doubly interval censored with right-truncation	Mean	14.9847
322	Doubly interval censored with right-truncation	Standard Deviation	7.55912
323	Doubly interval censored with right-truncation	Mean	15.254
323	Doubly interval censored with right-truncation	Standard Deviation	7.99252
324	Doubly interval censored with right-truncation	Mean	14.9486
324	Doubly interval censored with right-truncation	Standard Deviation	7.43056
325	Doubly interval censored with right-truncation	Mean	16.1559
325	Doubly interval censored with right-truncation	Standard Deviation	7.54443
326	Doubly interval censored with right-truncation	Mean	15.7694
326	Doubly interval censored with right-truncation	Standard Deviation	7.88669
327	Doubly interval censored with right-truncation	Mean	15.812
327	Doubly interval censored with right-truncation	Standard Deviation	8.33996
328	Doubly interval censored with right-truncation	Mean	14.3285
328	Doubly interval censored with right-truncation	Standard Deviation	6.18723
329	Doubly interval censored with right-truncation	Mean	16.0784
329	Doubly interval censored with right-truncation	Standard Deviation	7.78094
330	Doubly interval censored with right-truncation	Mean	15.5176
330	Doubly interval censored with right-truncation	Standard Deviation	7.99132
331	Doubly interval censored with right-truncation	Mean	15.2335
331	Doubly interval censored with right-truncation	Standard Deviation	8.33363
332	Doubly interval censored with right-truncation	Mean	14.9935
332	Doubly interval censored with right-truncation	Standard Deviation	7.35959
333	Doubly interval censored with right-truncation	Mean	14.8064
333	Doubly interval censored with right-truncation	Standard Deviation	7.53579
334	Doubly interval censored with right-truncation	Mean	13.9518
334	Doubly interval censored with right-truncation	Standard Deviation	5.92573
335	Doubly interval censored with right-truncation	Mean	16.142
335	Doubly interval censored with right-truncation	Standard Deviation	7.98763
336	Doubly interval censored with right-truncation	Mean	15.5504
336	Doubly interval censored with right-truncation	Standard Deviation	6.75036
337	Doubly interval censored with right-truncation	Mean	14.9149
337	Doubly interval censored with right-truncation	Standard Deviation	6.90729
338	Doubly interval censored with right-truncation	Mean	13.8323
338	Doubly interval censored with right-truncation	Standard Deviation	7.06332
339	Doubly interval censored with right-truncation	Mean	13.9388
339	Doubly interval censored with right-truncation	Standard Deviation	6.79909
340	Doubly interval censored with right-truncation	Mean	14.4204
340	Doubly interval censored with right-truncation	Standard Deviation	6.97339
341	Doubly interval censored with right-truncation	Mean	14.4621
341	Doubly interval censored with right-truncation	Standard Deviation	7.93801
342	Doubly interval censored with right-truncation	Mean	14.8769
342	Doubly interval censored with right-truncation	Standard Deviation	5.37803
343	Doubly interval censored with right-truncation	Mean	15.347
343	Doubly interval censored with right-truncation	Standard Deviation	8.61299
344	Doubly interval censored with right-truncation	Mean	14.8546
344	Doubly interval censored with right-truncation	Standard Deviation	7.11389
345	Doubly interval censored with right-truncation	Mean	14.8616
345	Doubly interval censored with right-truncation	Standard Deviation	6.76558
346	Doubly interval censored with right-truncation	Mean	14.5844
346	Doubly interval censored with right-truncation	Standard Deviation	7.3891
347	Doubly interval censored with right-truncation	Mean	14.7335
347	Doubly interval censored with right-truncation	Standard Deviation	6.8446
348	Doubly interval censored with right-truncation	Mean	15.0576
348	Doubly interval censored with right-truncation	Standard Deviation	7.79649
349	Doubly interval censored with right-truncation	Mean	14.6983
349	Doubly interval censored with right-truncation	Standard Deviation	6.29985
350	Doubly interval censored with right-truncation	Mean	14.7506
350	Doubly interval censored with right-truncation	Standard Deviation	7.89612
351	Doubly interval censored with right-truncation	Mean	14.6149
351	Doubly interval censored with right-truncation	Standard Deviation	7.39253
352	Doubly interval censored with right-truncation	Mean	14.1676
352	Doubly interval censored with right-truncation	Standard Deviation	7.15953
353	Doubly interval censored with right-truncation	Mean	14.8949
353	Doubly interval censored with right-truncation	Standard Deviation	6.62393
354	Doubly interval censored with right-truncation	Mean	15.1721
354	Doubly interval censored with right-truncation	Standard Deviation	8.47998
355	Doubly interval censored with right-truncation	Mean	14.3922
355	Doubly interval censored with right-truncation	Standard Deviation	7.26918
356	Doubly interval censored with right-truncation	Mean	15.3081
356	Doubly interval censored with right-truncation	Standard Deviation	7.78536
357	Doubly interval censored with right-truncation	Mean	15.4929
357	Doubly interval censored with right-truncation	Standard Deviation	7.42763
358	Doubly interval censored with right-truncation	Mean	15.0981
358	Doubly interval censored with right-truncation	Standard Deviation	7.97777
359	Doubly interval censored with right-truncation	Mean	15.3008
359	Doubly interval censored with right-truncation	Standard Deviation	7.57959
360	Doubly interval censored with right-truncation	Mean	16.1713
360	Doubly interval censored with right-truncation	Standard Deviation	7.14844
361	Doubly interval censored with right-truncation	Mean	14.6193
361	Doubly interval censored with right-truncation	Standard Deviation	7.36533
362	Doubly interval censored with right-truncation	Mean	13.5915
362	Doubly interval censored with right-truncation	Standard Deviation	6.33802
363	Doubly interval censored with right-truncation	Mean	13.3523
363	Doubly interval censored with right-truncation	Standard Deviation	6.55674
364	Doubly interval censored with right-truncation	Mean	13.8211
364	Doubly interval censored with right-truncation	Standard Deviation	7.45668
365	Doubly interval censored with right-truncation	Mean	15.697
365	Doubly interval censored with right-truncation	Standard Deviation	9.25343
366	Doubly interval censored with right-truncation	Mean	14.9159
366	Doubly interval censored with right-truncation	Standard Deviation	8.00109
367	Doubly interval censored with right-truncation	Mean	14.7659
367	Doubly interval censored with right-truncation	Standard Deviation	9.26238
368	Doubly interval censored with right-truncation	Mean	14.5742
368	Doubly interval censored with right-truncation	Standard Deviation	7.11445
369	Doubly interval censored with right-truncation	Mean	13.9935
369	Doubly interval censored with right-truncation	Standard Deviation	7.25982
370	Doubly interval censored with right-truncation	Mean	13.643
370	Doubly interval censored with right-truncation	Standard Deviation	7.09421
371	Doubly interval censored with right-truncation	Mean	14.0457
371	Doubly interval censored with right-truncation	Standard Deviation	7.93946
372	Doubly interval censored with right-truncation	Mean	15.4574
372	Doubly interval censored with right-truncation	Standard Deviation	8.80452
373	Doubly interval censored with right-truncation	Mean	14.2019
373	Doubly interval censored with right-truncation	Standard Deviation	8.87406
374	Doubly interval censored with right-truncation	Mean	13.6885
374	Doubly interval censored with right-truncation	Standard Deviation	8.01396
375	Doubly interval censored with right-truncation	Mean	13.5263
375	Doubly interval censored with right-truncation	Standard Deviation	6.95732
376	Doubly interval censored with right-truncation	Mean	14.1448
376	Doubly interval censored with right-truncation	Standard Deviation	7.44899
377	Doubly interval censored with right-truncation	Mean	14.0496
377	Doubly interval censored with right-truncation	Standard Deviation	7.22383
378	Doubly interval censored with right-truncation	Mean	14.4307
378	Doubly interval censored with right-truncation	Standard Deviation	8.06614
379	Doubly interval censored with right-truncation	Mean	15.1748
379	Doubly interval censored with right-truncation	Standard Deviation	9.49567
380	Doubly interval censored with right-truncation	Mean	15.4874
380	Doubly interval censored with right-truncation	Standard Deviation	6.82156
381	Doubly interval censored with right-truncation	Mean	13.9755
381	Doubly interval censored with right-truncation	Standard Deviation	5.62571
382	Doubly interval censored with right-truncation	Mean	13.7345
382	Doubly interval censored with right-truncation	Standard Deviation	7.37161
383	Doubly interval censored with right-truncation	Mean	15.9262
383	Doubly interval censored with right-truncation	Standard Deviation	8.06234
384	Doubly interval censored with right-truncation	Mean	14.8692
384	Doubly interval censored with right-truncation	Standard Deviation	8.13437
385	Doubly interval censored with right-truncation	Mean	13.8304
385	Doubly interval censored with right-truncation	Standard Deviation	7.57264
386	Doubly interval censored with right-truncation	Mean	14.4249
386	Doubly interval censored with right-truncation	Standard Deviation	6.68678
387	Doubly interval censored with right-truncation	Mean	15.9881
387	Doubly interval censored with right-truncation	Standard Deviation	7.72706
388	Doubly interval censored with right-truncation	Mean	14.5346
388	Doubly interval censored with right-truncation	Standard Deviation	6.90797
389	Doubly interval censored with right-truncation	Mean	16.5132
389	Doubly interval censored with right-truncation	Standard Deviation	7.78732
390	Doubly interval censored with right-truncation	Mean	14.2406
390	Doubly interval censored with right-truncation	Standard Deviation	6.3478
391	Doubly interval censored with right-truncation	Mean	15.0471
391	Doubly interval censored with right-truncation	Standard Deviation	7.01138
392	Doubly interval censored with right-truncation	Mean	15.5277
392	Doubly interval censored with right-truncation	Standard Deviation	7.24046
393	Doubly interval censored with right-truncation	Mean	16.6978
393	Doubly interval censored with right-truncation	Standard Deviation	8.76574
394	Doubly interval censored with right-truncation	Mean	15.7912
394	Doubly interval censored with right-truncation	Standard Deviation	8.27612
395	Doubly interval censored with right-truncation	Mean	14.5792
395	Doubly interval censored with right-truncation	Standard Deviation	6.7942
396	Doubly interval censored with right-truncation	Mean	15.3076
396	Doubly interval censored with right-truncation	Standard Deviation	8.10806
397	Doubly interval censored with right-truncation	Mean	14.1821
397	Doubly interval censored with right-truncation	Standard Deviation	6.41741
398	Doubly interval censored with right-truncation	Mean	15.1947
398	Doubly interval censored with right-truncation	Standard Deviation	8.21674
399	Doubly interval censored with right-truncation	Mean	14.8503
399	Doubly interval censored with right-truncation	Standard Deviation	8.80096
400	Doubly interval censored with right-truncation	Mean	15.4381
400	Doubly interval censored with right-truncation	Standard Deviation	7.70901
401	Doubly interval censored with right-truncation	Mean	15.3026
401	Doubly interval censored with right-truncation	Standard Deviation	7.55131
402	Doubly interval censored with right-truncation	Mean	15.5075
402	Doubly interval censored with right-truncation	Standard Deviation	7.29458
403	Doubly interval censored with right-truncation	Mean	15.6041
403	Doubly interval censored with right-truncation	Standard Deviation	7.18009
404	Doubly interval censored with right-truncation	Mean	15.7693
404	Doubly interval censored with right-truncation	Standard Deviation	8.74142
405	Doubly interval censored with right-truncation	Mean	14.4854
405	Doubly interval censored with right-truncation	Standard Deviation	7.85403
406	Doubly interval censored with right-truncation	Mean	14.3978
406	Doubly interval censored with right-truncation	Standard Deviation	7.2572
407	Doubly interval censored with right-truncation	Mean	15.6135
407	Doubly interval censored with right-truncation	Standard Deviation	7.948
408	Doubly interval censored with right-truncation	Mean	15.4165
408	Doubly interval censored with right-truncation	Standard Deviation	7.41611
409	Doubly interval censored with right-truncation	Mean	14.9325
409	Doubly interval censored with right-truncation	Standard Deviation	7.5354
410	Doubly interval censored with right-truncation	Mean	15.0343
410	Doubly interval censored with right-truncation	Standard Deviation	7.78026
411	Doubly interval censored with right-truncation	Mean	15.4274
411	Doubly interval censored with right-truncation	Standard Deviation	8.66298
412	Doubly interval censored with right-truncation	Mean	15.2967
412	Doubly interval censored with right-truncation	Standard Deviation	9.00531
413	Doubly interval censored with right-truncation	Mean	16.6022
413	Doubly interval censored with right-truncation	Standard Deviation	8.17474
414	Doubly interval censored with right-truncation	Mean	15.0657
414	Doubly interval censored with right-truncation	Standard Deviation	7.10462
415	Doubly interval censored with right-truncation	Mean	14.1597
415	Doubly interval censored with right-truncation	Standard Deviation	6.51165
416	Doubly interval censored with right-truncation	Mean	15.3203
416	Doubly interval censored with right-truncation	Standard Deviation	7.15266
417	Doubly interval censored with right-truncation	Mean	15.7969
417	Doubly interval censored with right-truncation	Standard Deviation	6.97622
418	Doubly interval censored with right-truncation	Mean	14.9067
418	Doubly interval censored with right-truncation	Standard Deviation	6.48049
419	Doubly interval censored with right-truncation	Mean	15.0595
419	Doubly interval censored with right-truncation	Standard Deviation	6.92174
420	Doubly interval censored with right-truncation	Mean	16.6777
420	Doubly interval censored with right-truncation	Standard Deviation	8.4648
421	Doubly interval censored with right-truncation	Mean	15.9486
421	Doubly interval censored with right-truncation	Standard Deviation	9.34532
422	Doubly interval censored with right-truncation	Mean	14.1369
422	Doubly interval censored with right-truncation	Standard Deviation	7.24856
423	Doubly interval censored with right-truncation	Mean	13.8941
423	Doubly interval censored with right-truncation	Standard Deviation	6.80638
424	Doubly interval censored with right-truncation	Mean	13.7613
424	Doubly interval censored with right-truncation	Standard Deviation	7.64079
425	Doubly interval censored with right-truncation	Mean	15.3548
425	Doubly interval censored with right-truncation	Standard Deviation	7.85069
426	Doubly interval censored with right-truncation	Mean	13.1654
426	Doubly interval censored with right-truncation	Standard Deviation	7.50399
427	Doubly interval censored with right-truncation	Mean	13.6995
427	Doubly interval censored with right-truncation	Standard Deviation	7.26564
428	Doubly interval censored with right-truncation	Mean	14.0739
428	Doubly interval censored with right-truncation	Standard Deviation	7.49228
429	Doubly interval censored with right-truncation	Mean	14.1769
429	Doubly interval censored with right-truncation	Standard Deviation	7.06641
430	Doubly interval censored with right-truncation	Mean	14.4858
430	Doubly interval censored with right-truncation	Standard Deviation	6.51375
431	Doubly interval censored with right-truncation	Mean	15.1565
431	Doubly interval censored with right-truncation	Standard Deviation	6.7836
432	Doubly interval censored with right-truncation	Mean	15.5612
432	Doubly interval censored with right-truncation	Standard Deviation	7.31607
433	Doubly interval censored with right-truncation	Mean	15.3725
433	Doubly interval censored with right-truncation	Standard Deviation	8.20278
434	Doubly interval censored with right-truncation	Mean	16.288
434	Doubly interval censored with right-truncation	Standard Deviation	8.53033
435	Doubly interval censored with right-truncation	Mean	15.6173
435	Doubly interval censored with right-truncation	Standard Deviation	7.28693
436	Doubly interval censored with right-truncation	Mean	15.179
436	Doubly interval censored with right-truncation	Standard Deviation	6.75239
437	Doubly interval censored with right-truncation	Mean	16.5156
437	Doubly interval censored with right-truncation	Standard Deviation	8.59234
438	Doubly interval censored with right-truncation	Mean	15.7704
438	Doubly interval censored with right-truncation	Standard Deviation	8.13444
439	Doubly interval censored with right-truncation	Mean	15.566
439	Doubly interval censored with right-truncation	Standard Deviation	7.72557
440	Doubly interval censored with right-truncation	Mean	16.1147
440	Doubly interval censored with right-truncation	Standard Deviation	7.57511
441	Doubly interval censored with right-truncation	Mean	15.2842
441	Doubly interval censored with right-truncation	Standard Deviation	7.51979
442	Doubly interval censored with right-truncation	Mean	15.158
442	Doubly interval censored with right-truncation	Standard Deviation	7.36618
443	Doubly interval censored with right-truncation	Mean	14.555
443	Doubly interval censored with right-truncation	Standard Deviation	6.09639
444	Doubly interval censored with right-truncation	Mean	14.2201
444	Doubly interval censored with right-truncation	Standard Deviation	6.6588
445	Doubly interval censored with right-truncation	Mean	14.7031
445	Doubly interval censored with right-truncation	Standard Deviation	8.17743
446	Doubly interval censored with right-truncation	Mean	14.8476
446	Doubly interval censored with right-truncation	Standard Deviation	7.75303
447	Doubly interval censored with right-truncation	Mean	15.1396
447	Doubly interval censored with right-truncation	Standard Deviation	7.95359
448	Doubly interval censored with right-truncation	Mean	14.4686
448	Doubly interval censored with right-truncation	Standard Deviation	8.16828
449	Doubly interval censored with right-truncation	Mean	14.7848
449	Doubly interval censored with right-truncation	Standard Deviation	10.2899
450	Doubly interval censored with right-truncation	Mean	14.5245
450	Doubly interval censored with right-truncation	Standard Deviation	9.69871
451	Doubly interval censored with right-truncation	Mean	15.701
451	Doubly interval censored with right-truncation	Standard Deviation	6.52008
452	Doubly interval censored with right-truncation	Mean	14.724
452	Doubly interval censored with right-truncation	Standard Deviation	6.20714
453	Doubly interval censored with right-truncation	Mean	15.3533
453	Doubly interval censored with right-truncation	Standard Deviation	6.5799
454	Doubly interval censored with right-truncation	Mean	14.7479
454	Doubly interval censored with right-truncation	Standard Deviation	6.7623
455	Doubly interval censored with right-truncation	Mean	14.8284
455	Doubly interval censored with right-truncation	Standard Deviation	7.03758
456	Doubly interval censored with right-truncation	Mean	15.3411
456	Doubly interval censored with right-truncation	Standard Deviation	8.22018
457	Doubly interval censored with right-truncation	Mean	14.7583
457	Doubly interval censored with right-truncation	Standard Deviation	7.63417
458	Doubly interval censored with right-truncation	Mean	14.7405
458	Doubly interval censored with right-truncation	Standard Deviation	7.07919
459	Doubly interval censored with right-truncation	Mean	15.4232
459	Doubly interval censored with right-truncation	Standard Deviation	8.56882
460	Doubly interval censored with right-truncation	Mean	14.4699
460	Doubly interval censored with right-truncation	Standard Deviation	6.91333
461	Doubly interval censored with right-truncation	Mean	14.6892
461	Doubly interval censored with right-truncation	Standard Deviation	7.73914
462	Doubly interval censored with right-truncation	Mean	14.5797
462	Doubly interval censored with right-truncation	Standard Deviation	6.35273
463	Doubly interval censored with right-truncation	Mean	14.7082
463	Doubly interval censored with right-truncation	Standard Deviation	8.02357
464	Doubly interval censored with right-truncation	Mean	14.1544
464	Doubly interval censored with right-truncation	Standard Deviation	7.5201
465	Doubly interval censored with right-truncation	Mean	14.274
465	Doubly interval censored with right-truncation	Standard Deviation	8.34841
466	Doubly interval censored with right-truncation	Mean	14.8012
466	Doubly interval censored with right-truncation	Standard Deviation	8.06628
467	Doubly interval censored with right-truncation	Mean	15.9326
467	Doubly interval censored with right-truncation	Standard Deviation	7.22172
468	Doubly interval censored with right-truncation	Mean	14.2538
468	Doubly interval censored with right-truncation	Standard Deviation	7.52382
469	Doubly interval censored with right-truncation	Mean	14.9338
469	Doubly interval censored with right-truncation	Standard Deviation	8.053
470	Doubly interval censored with right-truncation	Mean	16.0403
470	Doubly interval censored with right-truncation	Standard Deviation	9.04486
471	Doubly interval censored with right-truncation	Mean	14.2195
471	Doubly interval censored with right-truncation	Standard Deviation	5.92709
472	Doubly interval censored with right-truncation	Mean	15.6934
472	Doubly interval censored with right-truncation	Standard Deviation	8.55379
473	Doubly interval censored with right-truncation	Mean	14.4011
473	Doubly interval censored with right-truncation	Standard Deviation	5.64868
474	Doubly interval censored with right-truncation	Mean	15.0874
474	Doubly interval censored with right-truncation	Standard Deviation	6.99992
475	Doubly interval censored with right-truncation	Mean	15.9821
475	Doubly interval censored with right-truncation	Standard Deviation	7.96112
476	Doubly interval censored with right-truncation	Mean	17.6214
476	Doubly interval censored with right-truncation	Standard Deviation	10.5717
477	Doubly interval censored with right-truncation	Mean	15.0655
477	Doubly interval censored with right-truncation	Standard Deviation	7.14265
478	Doubly interval censored with right-truncation	Mean	15.2282
478	Doubly interval censored with right-truncation	Standard Deviation	7.42686
479	Doubly interval censored with right-truncation	Mean	14.4997
479	Doubly interval censored with right-truncation	Standard Deviation	7.38786
480	Doubly interval censored with right-truncation	Mean	15.0559
480	Doubly interval censored with right-truncation	Standard Deviation	7.38819
481	Doubly interval censored with right-truncation	Mean	14.5025
481	Doubly interval censored with right-truncation	Standard Deviation	6.59826
482	Doubly interval censored with right-truncation	Mean	15.3032
482	Doubly interval censored with right-truncation	Standard Deviation	8.41184
483	Doubly interval censored with right-truncation	Mean	14.7453
483	Doubly interval censored with right-truncation	Standard Deviation	7.29875
484	Doubly interval censored with right-truncation	Mean	14.5356
484	Doubly interval censored with right-truncation	Standard Deviation	6.72504
485	Doubly interval censored with right-truncation	Mean	14.9422
485	Doubly interval censored with right-truncation	Standard Deviation	7.44908
486	Doubly interval censored with right-truncation	Mean	15.293
486	Doubly interval censored with right-truncation	Standard Deviation	7.54272
487	Doubly interval censored with right-truncation	Mean	13.9218
487	Doubly interval censored with right-truncation	Standard Deviation	5.95857
488	Doubly interval censored with right-truncation	Mean	15.2336
488	Doubly interval censored with right-truncation	Standard Deviation	7.70256
489	Doubly interval censored with right-truncation	Mean	15.2417
489	Doubly interval censored with right-truncation	Standard Deviation	8.08815
490	Doubly interval censored with right-truncation	Mean	15.2888
490	Doubly interval censored with right-truncation	Standard Deviation	7.47767
491	Doubly interval censored with right-truncation	Mean	15.1791
491	Doubly interval censored with right-truncation	Standard Deviation	7.33237
492	Doubly interval censored with right-truncation	Mean	16.4326
492	Doubly interval censored with right-truncation	Standard Deviation	8.89248
493	Doubly interval censored with right-truncation	Mean	15.4876
493	Doubly interval censored with right-truncation	Standard Deviation	9.65228
494	Doubly interval censored with right-truncation	Mean	13.3202
494	Doubly interval censored with right-truncation	Standard Deviation	7.38194
495	Doubly interval censored with right-truncation	Mean	14.4158
495	Doubly interval censored with right-truncation	Standard Deviation	7.26146
496	Doubly interval censored with right-truncation	Mean	15.296
496	Doubly interval censored with right-truncation	Standard Deviation	7.20892
497	Doubly interval censored with right-truncation	Mean	14.5056
497	Doubly interval censored with right-truncation	Standard Deviation	7.29167
498	Doubly interval censored with right-truncation	Mean	15.1478
498	Doubly interval censored with right-truncation	Standard Deviation	8.41934
499	Doubly interval censored with right-truncation	Mean	14.6907
499	Doubly interval censored with right-truncation	Standard Deviation	7.7758
500	Doubly interval censored with right-truncation	Mean	17.1897
500	Doubly interval censored with right-truncation	Standard Deviation	10.1391
501	Doubly interval censored with right-truncation	Mean	14.135
501	Doubly interval censored with right-truncation	Standard Deviation	6.31172
502	Doubly interval censored with right-truncation	Mean	15.4717
502	Doubly interval censored with right-truncation	Standard Deviation	7.73882
503	Doubly interval censored with right-truncation	Mean	14.4513
503	Doubly interval censored with right-truncation	Standard Deviation	7.66961
504	Doubly interval censored with right-truncation	Mean	14.4254
504	Doubly interval censored with right-truncation	Standard Deviation	7.02495
505	Doubly interval censored with right-truncation	Mean	13.7113
505	Doubly interval censored with right-truncation	Standard Deviation	6.19111
506	Doubly interval censored with right-truncation	Mean	16.3796
506	Doubly interval censored with right-truncation	Standard Deviation	8.44912
507	Doubly interval censored with right-truncation	Mean	15.636
507	Doubly interval censored with right-truncation	Standard Deviation	7.94504
508	Doubly interval censored with right-truncation	Mean	15.2647
508	Doubly interval censored with right-truncation	Standard Deviation	8.74858
509	Doubly interval censored with right-truncation	Mean	14.8171
509	Doubly interval censored with right-truncation	Standard Deviation	7.78663
510	Doubly interval censored with right-truncation	Mean	16.1249
510	Doubly interval censored with right-truncation	Standard Deviation	8.53809
511	Doubly interval censored with right-truncation	Mean	13.7101
511	Doubly interval censored with right-truncation	Standard Deviation	7.26557
512	Doubly interval censored with right-truncation	Mean	12.9617
512	Doubly interval censored with right-truncation	Standard Deviation	7.16549
513	Doubly interval censored with right-truncation	Mean	16.4341
513	Doubly interval censored with right-truncation	Standard Deviation	8.74326
514	Doubly interval censored with right-truncation	Mean	15.6349
514	Doubly interval censored with right-truncation	Standard Deviation	9.09839
515	Doubly interval censored with right-truncation	Mean	13.9483
515	Doubly interval censored with right-truncation	Standard Deviation	7.96457
516	Doubly interval censored with right-truncation	Mean	15.0999
516	Doubly interval censored with right-truncation	Standard Deviation	8.66916
517	Doubly interval censored with right-truncation	Mean	13.3546
517	Doubly interval censored with right-truncation	Standard Deviation	6.91033
518	Doubly interval censored with right-truncation	Mean	14.0486
518	Doubly interval censored with right-truncation	Standard Deviation	7.00805
519	Doubly interval censored with right-truncation	Mean	15.4826
519	Doubly interval censored with right-truncation	Standard Deviation	7.33349
520	Doubly interval censored with right-truncation	Mean	14.9511
520	Doubly interval censored with right-truncation	Standard Deviation	6.80721
521	Doubly interval censored with right-truncation	Mean	14.5704
521	Doubly interval censored with right-truncation	Standard Deviation	8.13643
522	Doubly interval censored with right-truncation	Mean	15.254
522	Doubly interval censored with right-truncation	Standard Deviation	8.06168
523	Doubly interval censored with right-truncation	Mean	13.6642
523	Doubly interval censored with right-truncation	Standard Deviation	6.48359
524	Doubly interval censored with right-truncation	Mean	14.1977
524	Doubly interval censored with right-truncation	Standard Deviation	7.07812
525	Doubly interval censored with right-truncation	Mean	15.9695
525	Doubly interval censored with right-truncation	Standard Deviation	8.0875
526	Doubly interval censored with right-truncation	Mean	15.0241
526	Doubly interval censored with right-truncation	Standard Deviation	6.9284
527	Doubly interval censored with right-truncation	Mean	14.8385
527	Doubly interval censored with right-truncation	Standard Deviation	7.50648
528	Doubly interval censored with right-truncation	Mean	14.1556
528	Doubly interval censored with right-truncation	Standard Deviation	6.12479
529	Doubly interval censored with right-truncation	Mean	14.6246
529	Doubly interval censored with right-truncation	Standard Deviation	6.96229
530	Doubly interval censored with right-truncation	Mean	14.836
530	Doubly interval censored with right-truncation	Standard Deviation	7.611
531	Doubly interval censored with right-truncation	Mean	15.9372
531	Doubly interval censored with right-truncation	Standard Deviation	8.73336
532	Doubly interval censored with right-truncation	Mean	14.3063
532	Doubly interval censored with right-truncation	Standard Deviation	8.205
533	Doubly interval censored with right-truncation	Mean	14.3542
533	Doubly interval censored with right-truncation	Standard Deviation	6.20424
534	Doubly interval censored with right-truncation	Mean	15.0505
534	Doubly interval censored with right-truncation	Standard Deviation	5.8991
535	Doubly interval censored with right-truncation	Mean	13.9427
535	Doubly interval censored with right-truncation	Standard Deviation	8.48023
536	Doubly interval censored with right-truncation	Mean	14.0925
536	Doubly interval censored with right-truncation	Standard Deviation	7.74281
537	Doubly interval censored with right-truncation	Mean	16.8043
537	Doubly interval censored with right-truncation	Standard Deviation	7.5799
538	Doubly interval censored with right-truncation	Mean	15.2748
538	Doubly interval censored with right-truncation	Standard Deviation	8.43682
539	Doubly interval censored with right-truncation	Mean	15.2013
539	Doubly interval censored with right-truncation	Standard Deviation	7.73384
540	Doubly interval censored with right-truncation	Mean	14.3145
540	Doubly interval censored with right-truncation	Standard Deviation	5.91508
541	Doubly interval censored with right-truncation	Mean	15.4555
541	Doubly interval censored with right-truncation	Standard Deviation	8.7176
542	Doubly interval censored with right-truncation	Mean	15.3979
542	Doubly interval censored with right-truncation	Standard Deviation	8.81992
543	Doubly interval censored with right-truncation	Mean	16.0213
543	Doubly interval censored with right-truncation	Standard Deviation	8.65876
544	Doubly interval censored with right-truncation	Mean	15.8034
544	Doubly interval censored with right-truncation	Standard Deviation	7.89621
545	Doubly interval censored with right-truncation	Mean	15.4576
545	Doubly interval censored with right-truncation	Standard Deviation	8.86512
546	Doubly interval censored with right-truncation	Mean	14.3507
546	Doubly interval censored with right-truncation	Standard Deviation	6.09399
547	Doubly interval censored with right-truncation	Mean	15.3837
547	Doubly interval censored with right-truncation	Standard Deviation	7.67019
548	Doubly interval censored with right-truncation	Mean	14.5073
548	Doubly interval censored with right-truncation	Standard Deviation	6.73184
549	Doubly interval censored with right-truncation	Mean	14.3488
549	Doubly interval censored with right-truncation	Standard Deviation	7.14784
550	Doubly interval censored with right-truncation	Mean	14.9638
550	Doubly interval censored with right-truncation	Standard Deviation	7.63506
551	Doubly interval censored with right-truncation	Mean	14.6778
551	Doubly interval censored with right-truncation	Standard Deviation	7.64289
552	Doubly interval censored with right-truncation	Mean	14.2579
552	Doubly interval censored with right-truncation	Standard Deviation	6.44058
553	Doubly interval censored with right-truncation	Mean	15.3082
553	Doubly interval censored with right-truncation	Standard Deviation	7.4035
554	Doubly interval censored with right-truncation	Mean	15.2512
554	Doubly interval censored with right-truncation	Standard Deviation	8.95708
555	Doubly interval censored with right-truncation	Mean	15.1389
555	Doubly interval censored with right-truncation	Standard Deviation	7.69234
556	Doubly interval censored with right-truncation	Mean	15.6205
556	Doubly interval censored with right-truncation	Standard Deviation	8.61472
557	Doubly interval censored with right-truncation	Mean	15.8258
557	Doubly interval censored with right-truncation	Standard Deviation	8.62882
558	Doubly interval censored with right-truncation	Mean	14.76
558	Doubly interval censored with right-truncation	Standard Deviation	6.03186
559	Doubly interval censored with right-truncation	Mean	13.8145
559	Doubly interval censored with right-truncation	Standard Deviation	7.03115
560	Doubly interval censored with right-truncation	Mean	15.2407
560	Doubly interval censored with right-truncation	Standard Deviation	8.21227
561	Doubly interval censored with right-truncation	Mean	14.5407
561	Doubly interval censored with right-truncation	Standard Deviation	7.82955
562	Doubly interval censored with right-truncation	Mean	15.2174
562	Doubly interval censored with right-truncation	Standard Deviation	9.41657
563	Doubly interval censored with right-truncation	Mean	15.2586
563	Doubly interval censored with right-truncation	Standard Deviation	7.81046
564	Doubly interval censored with right-truncation	Mean	15.1306
564	Doubly interval censored with right-truncation	Standard Deviation	8.31188
565	Doubly interval censored with right-truncation	Mean	15.2507
565	Doubly interval censored with right-truncation	Standard Deviation	7.16933
566	Doubly interval censored with right-truncation	Mean	13.8926
566	Doubly interval censored with right-truncation	Standard Deviation	6.65267
567	Doubly interval censored with right-truncation	Mean	16.156
567	Doubly interval censored with right-truncation	Standard Deviation	7.80295
568	Doubly interval censored with right-truncation	Mean	15.5824
568	Doubly interval censored with right-truncation	Standard Deviation	8.01982
569	Doubly interval censored with right-truncation	Mean	15.2183
569	Doubly interval censored with right-truncation	Standard Deviation	6.30624
570	Doubly interval censored with right-truncation	Mean	14.3216
570	Doubly interval censored with right-truncation	Standard Deviation	6.23455
571	Doubly interval censored with right-truncation	Mean	15.3977
571	Doubly interval censored with right-truncation	Standard Deviation	7.55046
572	Doubly interval censored with right-truncation	Mean	15.0575
572	Doubly interval censored with right-truncation	Standard Deviation	7.33414
573	Doubly interval censored with right-truncation	Mean	14.4632
573	Doubly interval censored with right-truncation	Standard Deviation	7.10195
574	Doubly interval censored with right-truncation	Mean	13.5445
574	Doubly interval censored with right-truncation	Standard Deviation	7.05899
575	Doubly interval censored with right-truncation	Mean	14.7044
575	Doubly interval censored with right-truncation	Standard Deviation	7.11904
576	Doubly interval censored with right-truncation	Mean	14.3144
576	Doubly interval censored with right-truncation	Standard Deviation	6.95264
577	Doubly interval censored with right-truncation	Mean	14.2497
577	Doubly interval censored with right-truncation	Standard Deviation	6.47173
578	Doubly interval censored with right-truncation	Mean	16.0025
578	Doubly interval censored with right-truncation	Standard Deviation	6.75189
579	Doubly interval censored with right-truncation	Mean	13.5738
579	Doubly interval censored with right-truncation	Standard Deviation	6.78082
580	Doubly interval censored with right-truncation	Mean	13.2316
580	Doubly interval censored with right-truncation	Standard Deviation	6.60123
581	Doubly interval censored with right-truncation	Mean	14.4238
581	Doubly interval censored with right-truncation	Standard Deviation	5.96629
582	Doubly interval censored with right-truncation	Mean	15.1276
582	Doubly interval censored with right-truncation	Standard Deviation	7.84152
583	Doubly interval censored with right-truncation	Mean	14.6856
583	Doubly interval censored with right-truncation	Standard Deviation	6.58009
584	Doubly interval censored with right-truncation	Mean	15.8686
584	Doubly interval censored with right-truncation	Standard Deviation	8.97653
585	Doubly interval censored with right-truncation	Mean	15.1112
585	Doubly interval censored with right-truncation	Standard Deviation	8.50228
586	Doubly interval censored with right-truncation	Mean	14.1255
586	Doubly interval censored with right-truncation	Standard Deviation	7.47517
587	Doubly interval censored with right-truncation	Mean	14.6254
587	Doubly interval censored with right-truncation	Standard Deviation	7.22868
588	Doubly interval censored with right-truncation	Mean	14.9311
588	Doubly interval censored with right-truncation	Standard Deviation	7.31235
589	Doubly interval censored with right-truncation	Mean	14.8815
589	Doubly interval censored with right-truncation	Standard Deviation	5.89293
590	Doubly interval censored with right-truncation	Mean	14.2377
590	Doubly interval censored with right-truncation	Standard Deviation	6.5366
591	Doubly interval censored with right-truncation	Mean	14.0481
591	Doubly interval censored with right-truncation	Standard Deviation	6.6541
592	Doubly interval censored with right-truncation	Mean	15.222
592	Doubly interval censored with right-truncation	Standard Deviation	7.46344
593	Doubly interval censored with right-truncation	Mean	13.5533
593	Doubly interval censored with right-truncation	Standard Deviation	6.87767
594	Doubly interval censored with right-truncation	Mean	15.0881
594	Doubly interval censored with right-truncation	Standard Deviation	7.09087
595	Doubly interval censored with right-truncation	Mean	14.0322
595	Doubly interval censored with right-truncation	Standard Deviation	5.49556
596	Doubly interval censored with right-truncation	Mean	14.6985
596	Doubly interval censored with right-truncation	Standard Deviation	7.14079
597	Doubly interval censored with right-truncation	Mean	14.0508
597	Doubly interval censored with right-truncation	Standard Deviation	8.65156
598	Doubly interval censored with right-truncation	Mean	15.8497
598	Doubly interval censored with right-truncation	Standard Deviation	7.16117
599	Doubly interval censored with right-truncation	Mean	15.0494
599	Doubly interval censored with right-truncation	Standard Deviation	7.55819
600	Doubly interval censored with right-truncation	Mean	13.735
600	Doubly interval censored with right-truncation	Standard Deviation	6.23422
601	Doubly interval censored with right-truncation	Mean	14.8057
601	Doubly interval censored with right-truncation	Standard Deviation	6.75374
602	Doubly interval censored with right-truncation	Mean	14.8225
602	Doubly interval censored with right-truncation	Standard Deviation	6.66501
603	Doubly interval censored with right-truncation	Mean	14.8195
603	Doubly interval censored with right-truncation	Standard Deviation	7.13488
604	Doubly interval censored with right-truncation	Mean	14.2092
604	Doubly interval censored with right-truncation	Standard Deviation	6.58602
605	Doubly interval censored with right-truncation	Mean	14.6633
605	Doubly interval censored with right-truncation	Standard Deviation	6.78001
606	Doubly interval censored with right-truncation	Mean	16.1841
606	Doubly interval censored with right-truncation	Standard Deviation	7.47421
607	Doubly interval censored with right-truncation	Mean	14.0531
607	Doubly interval censored with right-truncation	Standard Deviation	7.51416
608	Doubly interval censored with right-truncation	Mean	14.258
608	Doubly interval censored with right-truncation	Standard Deviation	6.9996
609	Doubly interval censored with right-truncation	Mean	14.1701
609	Doubly interval censored with right-truncation	Standard Deviation	6.75082
610	Doubly interval censored with right-truncation	Mean	14.0811
610	Doubly interval censored with right-truncation	Standard Deviation	6.45548
611	Doubly interval censored with right-truncation	Mean	13.5514
611	Doubly interval censored with right-truncation	Standard Deviation	6.18576
612	Doubly interval censored with right-truncation	Mean	13.858
612	Doubly interval censored with right-truncation	Standard Deviation	6.5869
613	Doubly interval censored with right-truncation	Mean	13.307
613	Doubly interval censored with right-truncation	Standard Deviation	6.08526
614	Doubly interval censored with right-truncation	Mean	17.2741
614	Doubly interval censored with right-truncation	Standard Deviation	8.227
615	Doubly interval censored with right-truncation	Mean	13.8541
615	Doubly interval censored with right-truncation	Standard Deviation	5.6353
616	Doubly interval censored with right-truncation	Mean	16.3956
616	Doubly interval censored with right-truncation	Standard Deviation	8.65279
617	Doubly interval censored with right-truncation	Mean	14.9579
617	Doubly interval censored with right-truncation	Standard Deviation	6.58511
618	Doubly interval censored with right-truncation	Mean	14.4605
618	Doubly interval censored with right-truncation	Standard Deviation	5.90177
619	Doubly interval censored with right-truncation	Mean	14.2477
619	Doubly interval censored with right-truncation	Standard Deviation	6.83424
620	Doubly interval censored with right-truncation	Mean	14.0974
620	Doubly interval censored with right-truncation	Standard Deviation	6.12371
621	Doubly interval censored with right-truncation	Mean	15.7624
621	Doubly interval censored with right-truncation	Standard Deviation	6.43853
622	Doubly interval censored with right-truncation	Mean	14.9436
622	Doubly interval censored with right-truncation	Standard Deviation	7.86072
623	Doubly interval censored with right-truncation	Mean	14.4603
623	Doubly interval censored with right-truncation	Standard Deviation	8.86642
624	Doubly interval censored with right-truncation	Mean	16.0602
624	Doubly interval censored with right-truncation	Standard Deviation	7.67792
625	Doubly interval censored with right-truncation	Mean	14.6624
625	Doubly interval censored with right-truncation	Standard Deviation	8.48675
626	Doubly interval censored with right-truncation	Mean	14.9343
626	Doubly interval censored with right-truncation	Standard Deviation	7.32022
627	Doubly interval censored with right-truncation	Mean	14.4161
627	Doubly interval censored with right-truncation	Standard Deviation	8.0105
628	Doubly interval censored with right-truncation	Mean	14.2211
628	Doubly interval censored with right-truncation	Standard Deviation	7.58946
629	Doubly interval censored with right-truncation	Mean	14.9603
629	Doubly interval censored with right-truncation	Standard Deviation	8.462
630	Doubly interval censored with right-truncation	Mean	13.7992
630	Doubly interval censored with right-truncation	Standard Deviation	7.8576
631	Doubly interval censored with right-truncation	Mean	14.7064
631	Doubly interval censored with right-truncation	Standard Deviation	8.28404
632	Doubly interval censored with right-truncation	Mean	14.3917
632	Doubly interval censored with right-truncation	Standard Deviation	6.00724
633	Doubly interval censored with right-truncation	Mean	15.7747
633	Doubly interval censored with right-truncation	Standard Deviation	8.03341
634	Doubly interval censored with right-truncation	Mean	14.579
634	Doubly interval censored with right-truncation	Standard Deviation	6.89636
635	Doubly interval censored with right-truncation	Mean	15.2074
635	Doubly interval censored with right-truncation	Standard Deviation	6.93891
636	Doubly interval censored with right-truncation	Mean	15.3147
636	Doubly interval censored with right-truncation	Standard Deviation	7.94439
637	Doubly interval censored with right-truncation	Mean	15.7447
637	Doubly interval censored with right-truncation	Standard Deviation	8.18121
638	Doubly interval censored with right-truncation	Mean	14.6885
638	Doubly interval censored with right-truncation	Standard Deviation	6.65981
639	Doubly interval censored with right-truncation	Mean	15.1492
639	Doubly interval censored with right-truncation	Standard Deviation	7.366
640	Doubly interval censored with right-truncation	Mean	15.4985
640	Doubly interval censored with right-truncation	Standard Deviation	7.20848
641	Doubly interval censored with right-truncation	Mean	16.6027
641	Doubly interval censored with right-truncation	Standard Deviation	8.78726
642	Doubly interval censored with right-truncation	Mean	16.4326
642	Doubly interval censored with right-truncation	Standard Deviation	8.8969
643	Doubly interval censored with right-truncation	Mean	15.8647
643	Doubly interval censored with right-truncation	Standard Deviation	7.33798
644	Doubly interval censored with right-truncation	Mean	15.9412
644	Doubly interval censored with right-truncation	Standard Deviation	8.35539
645	Doubly interval censored with right-truncation	Mean	15.5138
645	Doubly interval censored with right-truncation	Standard Deviation	7.59029
646	Doubly interval censored with right-truncation	Mean	14.3684
646	Doubly interval censored with right-truncation	Standard Deviation	6.69421
647	Doubly interval censored with right-truncation	Mean	13.6743
647	Doubly interval censored with right-truncation	Standard Deviation	6.44641
648	Doubly interval censored with right-truncation	Mean	14.0645
648	Doubly interval censored with right-truncation	Standard Deviation	7.59649
649	Doubly interval censored with right-truncation	Mean	14.1138
649	Doubly interval censored with right-truncation	Standard Deviation	6.85656
650	Doubly interval censored with right-truncation	Mean	14.4364
650	Doubly interval censored with right-truncation	Standard Deviation	7.70578
651	Doubly interval censored with right-truncation	Mean	14.5874
651	Doubly interval censored with right-truncation	Standard Deviation	7.45011
652	Doubly interval censored with right-truncation	Mean	15.2686
652	Doubly interval censored with right-truncation	Standard Deviation	7.55843
653	Doubly interval censored with right-truncation	Mean	15.9073
653	Doubly interval censored with right-truncation	Standard Deviation	8.86226
654	Doubly interval censored with right-truncation	Mean	16.307
654	Doubly interval censored with right-truncation	Standard Deviation	7.63156
655	Doubly interval censored with right-truncation	Mean	15.6787
655	Doubly interval censored with right-truncation	Standard Deviation	8.30463
656	Doubly interval censored with right-truncation	Mean	15.5751
656	Doubly interval censored with right-truncation	Standard Deviation	8.03487
657	Doubly interval censored with right-truncation	Mean	15.6176
657	Doubly interval censored with right-truncation	Standard Deviation	8.934
658	Doubly interval censored with right-truncation	Mean	14.6889
658	Doubly interval censored with right-truncation	Standard Deviation	7.93178
659	Doubly interval censored with right-truncation	Mean	13.7473
659	Doubly interval censored with right-truncation	Standard Deviation	5.98421
660	Doubly interval censored with right-truncation	Mean	14.4454
660	Doubly interval censored with right-truncation	Standard Deviation	7.98685
661	Doubly interval censored with right-truncation	Mean	14.45
661	Doubly interval censored with right-truncation	Standard Deviation	6.74988
662	Doubly interval censored with right-truncation	Mean	14.2983
662	Doubly interval censored with right-truncation	Standard Deviation	6.19759
663	Doubly interval censored with right-truncation	Mean	15.4137
663	Doubly interval censored with right-truncation	Standard Deviation	6.91396
664	Doubly interval censored with right-truncation	Mean	15.295
664	Doubly interval censored with right-truncation	Standard Deviation	8.41294
665	Doubly interval censored with right-truncation	Mean	15.117
665	Doubly interval censored with right-truncation	Standard Deviation	7.51739
666	Doubly interval censored with right-truncation	Mean	15.8992
666	Doubly interval censored with right-truncation	Standard Deviation	7.98121
667	Doubly interval censored with right-truncation	Mean	15.7496
667	Doubly interval censored with right-truncation	Standard Deviation	9.18532
668	Doubly interval censored with right-truncation	Mean	15.7359
668	Doubly interval censored with right-truncation	Standard Deviation	8.14055
669	Doubly interval censored with right-truncation	Mean	15.5855
669	Doubly interval censored with right-truncation	Standard Deviation	8.94594
670	Doubly interval censored with right-truncation	Mean	14.6965
670	Doubly interval censored with right-truncation	Standard Deviation	7.04118
671	Doubly interval censored with right-truncation	Mean	15.1035
671	Doubly interval censored with right-truncation	Standard Deviation	7.78156
672	Doubly interval censored with right-truncation	Mean	14.7388
672	Doubly interval censored with right-truncation	Standard Deviation	7.64168
673	Doubly interval censored with right-truncation	Mean	15.3326
673	Doubly interval censored with right-truncation	Standard Deviation	7.32684
674	Doubly interval censored with right-truncation	Mean	14.6077
674	Doubly interval censored with right-truncation	Standard Deviation	7.82856
675	Doubly interval censored with right-truncation	Mean	16.3314
675	Doubly interval censored with right-truncation	Standard Deviation	9.48703
676	Doubly interval censored with right-truncation	Mean	13.6365
676	Doubly interval censored with right-truncation	Standard Deviation	6.83338
677	Doubly interval censored with right-truncation	Mean	14.8149
677	Doubly interval censored with right-truncation	Standard Deviation	8.25225
678	Doubly interval censored with right-truncation	Mean	15.5958
678	Doubly interval censored with right-truncation	Standard Deviation	9.33991
679	Doubly interval censored with right-truncation	Mean	15.6857
679	Doubly interval censored with right-truncation	Standard Deviation	9.85849
680	Doubly interval censored with right-truncation	Mean	14.996
680	Doubly interval censored with right-truncation	Standard Deviation	6.27119
681	Doubly interval censored with right-truncation	Mean	16.0017
681	Doubly interval censored with right-truncation	Standard Deviation	7.39554
682	Doubly interval censored with right-truncation	Mean	16.3014
682	Doubly interval censored with right-truncation	Standard Deviation	8.33389
683	Doubly interval censored with right-truncation	Mean	14.743
683	Doubly interval censored with right-truncation	Standard Deviation	7.88567
684	Doubly interval censored with right-truncation	Mean	14.463
684	Doubly interval censored with right-truncation	Standard Deviation	8.22851
685	Doubly interval censored with right-truncation	Mean	14.2187
685	Doubly interval censored with right-truncation	Standard Deviation	7.71217
686	Doubly interval censored with right-truncation	Mean	13.5838
686	Doubly interval censored with right-truncation	Standard Deviation	6.80997
687	Doubly interval censored with right-truncation	Mean	15.3447
687	Doubly interval censored with right-truncation	Standard Deviation	8.89891
688	Doubly interval censored with right-truncation	Mean	15.411
688	Doubly interval censored with right-truncation	Standard Deviation	8.42335
689	Doubly interval censored with right-truncation	Mean	16.071
689	Doubly interval censored with right-truncation	Standard Deviation	9.71379
690	Doubly interval censored with right-truncation	Mean	15.1201
690	Doubly interval censored with right-truncation	Standard Deviation	6.83437
691	Doubly interval censored with right-truncation	Mean	14.782
691	Doubly interval censored with right-truncation	Standard Deviation	7.58684
692	Doubly interval censored with right-truncation	Mean	13.9289
692	Doubly interval censored with right-truncation	Standard Deviation	7.36747
693	Doubly interval censored with right-truncation	Mean	14.6302
693	Doubly interval censored with right-truncation	Standard Deviation	8.57934
694	Doubly interval censored with right-truncation	Mean	14.1825
694	Doubly interval censored with right-truncation	Standard Deviation	6.35456
695	Doubly interval censored with right-truncation	Mean	14.8483
695	Doubly interval censored with right-truncation	Standard Deviation	7.15031
696	Doubly interval censored with right-truncation	Mean	15.3922
696	Doubly interval censored with right-truncation	Standard Deviation	7.14145
697	Doubly interval censored with right-truncation	Mean	14.345
697	Doubly interval censored with right-truncation	Standard Deviation	6.79438
698	Doubly interval censored with right-truncation	Mean	15.3673
698	Doubly interval censored with right-truncation	Standard Deviation	7.83292
699	Doubly interval censored with right-truncation	Mean	13.6028
699	Doubly interval censored with right-truncation	Standard Deviation	6.38582
700	Doubly interval censored with right-truncation	Mean	14.091
700	Doubly interval censored with right-truncation	Standard Deviation	7.62195
701	Doubly interval censored with right-truncation	Mean	15.3141
701	Doubly interval censored with right-truncation	Standard Deviation	7.67437
702	Doubly interval censored with right-truncation	Mean	14.9732
702	Doubly interval censored with right-truncation	Standard Deviation	6.78726
703	Doubly interval censored with right-truncation	Mean	14.9994
703	Doubly interval censored with right-truncation	Standard Deviation	7.33736
704	Doubly interval censored with right-truncation	Mean	14.2483
704	Doubly interval censored with right-truncation	Standard Deviation	7.45899
705	Doubly interval censored with right-truncation	Mean	13.9174
705	Doubly interval censored with right-truncation	Standard Deviation	5.55408
706	Doubly interval censored with right-truncation	Mean	15.0557
706	Doubly interval censored with right-truncation	Standard Deviation	7.29546
707	Doubly interval censored with right-truncation	Mean	15.2813
707	Doubly interval censored with right-truncation	Standard Deviation	7.07597
708	Doubly interval censored with right-truncation	Mean	15.5373
708	Doubly interval censored with right-truncation	Standard Deviation	7.69191
709	Doubly interval censored with right-truncation	Mean	14.2427
709	Doubly interval censored with right-truncation	Standard Deviation	6.53277
710	Doubly interval censored with right-truncation	Mean	14.9804
710	Doubly interval censored with right-truncation	Standard Deviation	6.73043
711	Doubly interval censored with right-truncation	Mean	15.3917
711	Doubly interval censored with right-truncation	Standard Deviation	7.79623
712	Doubly interval censored with right-truncation	Mean	14.5775
712	Doubly interval censored with right-truncation	Standard Deviation	7.7289
713	Doubly interval censored with right-truncation	Mean	14.8005
713	Doubly interval censored with right-truncation	Standard Deviation	7.31898
714	Doubly interval censored with right-truncation	Mean	14.5218
714	Doubly interval censored with right-truncation	Standard Deviation	6.19237
715	Doubly interval censored with right-truncation	Mean	15.019
715	Doubly interval censored with right-truncation	Standard Deviation	7.61074
716	Doubly interval censored with right-truncation	Mean	13.7116
716	Doubly interval censored with right-truncation	Standard Deviation	5.89097
717	Doubly interval censored with right-truncation	Mean	15.4764
717	Doubly interval censored with right-truncation	Standard Deviation	8.24662
718	Doubly interval censored with right-truncation	Mean	15.9538
718	Doubly interval censored with right-truncation	Standard Deviation	6.94289
719	Doubly interval censored with right-truncation	Mean	14.0102
719	Doubly interval censored with right-truncation	Standard Deviation	7.42712
720	Doubly interval censored with right-truncation	Mean	15.9866
720	Doubly interval censored with right-truncation	Standard Deviation	8.5614
721	Doubly interval censored with right-truncation	Mean	16.1468
721	Doubly interval censored with right-truncation	Standard Deviation	7.55386
722	Doubly interval censored with right-truncation	Mean	15.775
722	Doubly interval censored with right-truncation	Standard Deviation	8.03758
723	Doubly interval censored with right-truncation	Mean	14.3215
723	Doubly interval censored with right-truncation	Standard Deviation	7.49263
724	Doubly interval censored with right-truncation	Mean	13.984
724	Doubly interval censored with right-truncation	Standard Deviation	6.10883
725	Doubly interval censored with right-truncation	Mean	14.0116
725	Doubly interval censored with right-truncation	Standard Deviation	8.3527
726	Doubly interval censored with right-truncation	Mean	14.4134
726	Doubly interval censored with right-truncation	Standard Deviation	7.7812
727	Doubly interval censored with right-truncation	Mean	14.8761
727	Doubly interval censored with right-truncation	Standard Deviation	7.81546
728	Doubly interval censored with right-truncation	Mean	14.9132
728	Doubly interval censored with right-truncation	Standard Deviation	6.8969
729	Doubly interval censored with right-truncation	Mean	14.3603
729	Doubly interval censored with right-truncation	Standard Deviation	8.08019
730	Doubly interval censored with right-truncation	Mean	13.5915
730	Doubly interval censored with right-truncation	Standard Deviation	6.37362
731	Doubly interval censored with right-truncation	Mean	14.7073
731	Doubly interval censored with right-truncation	Standard Deviation	8.10088
732	Doubly interval censored with right-truncation	Mean	14.4106
732	Doubly interval censored with right-truncation	Standard Deviation	6.89957
733	Doubly interval censored with right-truncation	Mean	14.1367
733	Doubly interval censored with right-truncation	Standard Deviation	8.78098
734	Doubly interval censored with right-truncation	Mean	14.2494
734	Doubly interval censored with right-truncation	Standard Deviation	7.4272
735	Doubly interval censored with right-truncation	Mean	14.1719
735	Doubly interval censored with right-truncation	Standard Deviation	9.1142
736	Doubly interval censored with right-truncation	Mean	16.3642
736	Doubly interval censored with right-truncation	Standard Deviation	9.45387
737	Doubly interval censored with right-truncation	Mean	13.7557
737	Doubly interval censored with right-truncation	Standard Deviation	7.71194
738	Doubly interval censored with right-truncation	Mean	13.8127
738	Doubly interval censored with right-truncation	Standard Deviation	7.39902
739	Doubly interval censored with right-truncation	Mean	15.2409
739	Doubly interval censored with right-truncation	Standard Deviation	8.06401
740	Doubly interval censored with right-truncation	Mean	15.0961
740	Doubly interval censored with right-truncation	Standard Deviation	6.95036
741	Doubly interval censored with right-truncation	Mean	14.3756
741	Doubly interval censored with right-truncation	Standard Deviation	7.67469
742	Doubly interval censored with right-truncation	Mean	13.8644
742	Doubly interval censored with right-truncation	Standard Deviation	6.94068
743	Doubly interval censored with right-truncation	Mean	14.1821
743	Doubly interval censored with right-truncation	Standard Deviation	6.3423
744	Doubly interval censored with right-truncation	Mean	15.6228
744	Doubly interval censored with right-truncation	Standard Deviation	6.90722
745	Doubly interval censored with right-truncation	Mean	15.1544
745	Doubly interval censored with right-truncation	Standard Deviation	7.35235
746	Doubly interval censored with right-truncation	Mean	15.5684
746	Doubly interval censored with right-truncation	Standard Deviation	6.99509
747	Doubly interval censored with right-truncation	Mean	15.2048
747	Doubly interval censored with right-truncation	Standard Deviation	6.65373
748	Doubly interval censored with right-truncation	Mean	15.3304
748	Doubly interval censored with right-truncation	Standard Deviation	6.71744
749	Doubly interval censored with right-truncation	Mean	15.5508
749	Doubly interval censored with right-truncation	Standard Deviation	7.20893
750	Doubly interval censored with right-truncation	Mean	14.1177
750	Doubly interval censored with right-truncation	Standard Deviation	6.82966
751	Doubly interval censored with right-truncation	Mean	16.0049
751	Doubly interval censored with right-truncation	Standard Deviation	8.95927
752	Doubly interval censored with right-truncation	Mean	16.1508
752	Doubly interval censored with right-truncation	Standard Deviation	9.77916
753	Doubly interval censored with right-truncation	Mean	13.3606
753	Doubly interval censored with right-truncation	Standard Deviation	5.92646
754	Doubly interval censored with right-truncation	Mean	12.9228
754	Doubly interval censored with right-truncation	Standard Deviation	6.47462
755	Doubly interval censored with right-truncation	Mean	13.0661
755	Doubly interval censored with right-truncation	Standard Deviation	6.60164
756	Doubly interval censored with right-truncation	Mean	13.7238
756	Doubly interval censored with right-truncation	Standard Deviation	7.651
757	Doubly interval censored with right-truncation	Mean	14.6281
757	Doubly interval censored with right-truncation	Standard Deviation	9.17523
758	Doubly interval censored with right-truncation	Mean	14.0668
758	Doubly interval censored with right-truncation	Standard Deviation	7.12863
759	Doubly interval censored with right-truncation	Mean	14.7378
759	Doubly interval censored with right-truncation	Standard Deviation	8.04788
760	Doubly interval censored with right-truncation	Mean	14.1381
760	Doubly interval censored with right-truncation	Standard Deviation	7.25883
761	Doubly interval censored with right-truncation	Mean	14.7854
761	Doubly interval censored with right-truncation	Standard Deviation	7.52415
762	Doubly interval censored with right-truncation	Mean	14.6249
762	Doubly interval censored with right-truncation	Standard Deviation	7.10519
763	Doubly interval censored with right-truncation	Mean	13.5283
763	Doubly interval censored with right-truncation	Standard Deviation	6.91948
764	Doubly interval censored with right-truncation	Mean	14.7073
764	Doubly interval censored with right-truncation	Standard Deviation	8.06118
765	Doubly interval censored with right-truncation	Mean	14.3166
765	Doubly interval censored with right-truncation	Standard Deviation	7.01347
766	Doubly interval censored with right-truncation	Mean	13.7528
766	Doubly interval censored with right-truncation	Standard Deviation	7.17165
767	Doubly interval censored with right-truncation	Mean	13.3754
767	Doubly interval censored with right-truncation	Standard Deviation	6.18096
768	Doubly interval censored with right-truncation	Mean	15.2989
768	Doubly interval censored with right-truncation	Standard Deviation	7.98085
769	Doubly interval censored with right-truncation	Mean	14.1808
769	Doubly interval censored with right-truncation	Standard Deviation	7.41136
770	Doubly interval censored with right-truncation	Mean	14.5136
770	Doubly interval censored with right-truncation	Standard Deviation	7.00564
771	Doubly interval censored with right-truncation	Mean	14.9727
771	Doubly interval censored with right-truncation	Standard Deviation	7.67584
772	Doubly interval censored with right-truncation	Mean	15.0181
772	Doubly interval censored with right-truncation	Standard Deviation	8.04972
773	Doubly interval censored with right-truncation	Mean	16.465
773	Doubly interval censored with right-truncation	Standard Deviation	9.59801
774	Doubly interval censored with right-truncation	Mean	14.8884
774	Doubly interval censored with right-truncation	Standard Deviation	7.47029
775	Doubly interval censored with right-truncation	Mean	15.0094
775	Doubly interval censored with right-truncation	Standard Deviation	7.12548
776	Doubly interval censored with right-truncation	Mean	14.3574
776	Doubly interval censored with right-truncation	Standard Deviation	7.55782
777	Doubly interval censored with right-truncation	Mean	14.7465
777	Doubly interval censored with right-truncation	Standard Deviation	6.64671
778	Doubly interval censored with right-truncation	Mean	15.3513
778	Doubly interval censored with right-truncation	Standard Deviation	7.62497
779	Doubly interval censored with right-truncation	Mean	14.2849
779	Doubly interval censored with right-truncation	Standard Deviation	6.77611
780	Doubly interval censored with right-truncation	Mean	13.8742
780	Doubly interval censored with right-truncation	Standard Deviation	6.24777
781	Doubly interval censored with right-truncation	Mean	15.7703
781	Doubly interval censored with right-truncation	Standard Deviation	8.23992
782	Doubly interval censored with right-truncation	Mean	14.2288
782	Doubly interval censored with right-truncation	Standard Deviation	6.53015
783	Doubly interval censored with right-truncation	Mean	13.1817
783	Doubly interval censored with right-truncation	Standard Deviation	6.29466
784	Doubly interval censored with right-truncation	Mean	15.9252
784	Doubly interval censored with right-truncation	Standard Deviation	8.5648
785	Doubly interval censored with right-truncation	Mean	14.5459
785	Doubly interval censored with right-truncation	Standard Deviation	6.06095
786	Doubly interval censored with right-truncation	Mean	14.8053
786	Doubly interval censored with right-truncation	Standard Deviation	6.28018
787	Doubly interval censored with right-truncation	Mean	14.6666
787	Doubly interval censored with right-truncation	Standard Deviation	7.49806
788	Doubly interval censored with right-truncation	Mean	13.5935
788	Doubly interval censored with right-truncation	Standard Deviation	7.18369
789	Doubly interval censored with right-truncation	Mean	15.9211
789	Doubly interval censored with right-truncation	Standard Deviation	7.3483
790	Doubly interval censored with right-truncation	Mean	14.8516
790	Doubly interval censored with right-truncation	Standard Deviation	7.23711
791	Doubly interval censored with right-truncation	Mean	14.5188
791	Doubly interval censored with right-truncation	Standard Deviation	6.9417
792	Doubly interval censored with right-truncation	Mean	14.0784
792	Doubly interval censored with right-truncation	Standard Deviation	6.34753
793	Doubly interval censored with right-truncation	Mean	14.9117
793	Doubly interval censored with right-truncation	Standard Deviation	6.89201
794	Doubly interval censored with right-truncation	Mean	15.135
794	Doubly interval censored with right-truncation	Standard Deviation	7.69789
795	Doubly interval censored with right-truncation	Mean	14.4676
795	Doubly interval censored with right-truncation	Standard Deviation	7.20197
796	Doubly interval censored with right-truncation	Mean	14.6723
796	Doubly interval censored with right-truncation	Standard Deviation	6.85877
797	Doubly interval censored with right-truncation	Mean	15.7798
797	Doubly interval censored with right-truncation	Standard Deviation	8.8653
798	Doubly interval censored with right-truncation	Mean	15.4762
798	Doubly interval censored with right-truncation	Standard Deviation	8.13882
799	Doubly interval censored with right-truncation	Mean	14.7689
799	Doubly interval censored with right-truncation	Standard Deviation	8.32449
800	Doubly interval censored with right-truncation	Mean	14.5692
800	Doubly interval censored with right-truncation	Standard Deviation	6.81567
801	Doubly interval censored with right-truncation	Mean	14.1533
801	Doubly interval censored with right-truncation	Standard Deviation	6.71714
802	Doubly interval censored with right-truncation	Mean	16.5948
802	Doubly interval censored with right-truncation	Standard Deviation	8.12412
803	Doubly interval censored with right-truncation	Mean	15.0063
803	Doubly interval censored with right-truncation	Standard Deviation	7.30803
804	Doubly interval censored with right-truncation	Mean	15.6196
804	Doubly interval censored with right-truncation	Standard Deviation	7.65118
805	Doubly interval censored with right-truncation	Mean	13.9309
805	Doubly interval censored with right-truncation	Standard Deviation	6.90037
806	Doubly interval censored with right-truncation	Mean	14.8028
806	Doubly interval censored with right-truncation	Standard Deviation	7.17284
807	Doubly interval censored with right-truncation	Mean	15.2178
807	Doubly interval censored with right-truncation	Standard Deviation	6.69473
808	Doubly interval censored with right-truncation	Mean	13.9773
808	Doubly interval censored with right-truncation	Standard Deviation	7.04553
809	Doubly interval censored with right-truncation	Mean	14.378
809	Doubly interval censored with right-truncation	Standard Deviation	6.62134
810	Doubly interval censored with right-truncation	Mean	13.9772
810	Doubly interval censored with right-truncation	Standard Deviation	7.36192
811	Doubly interval censored with right-truncation	Mean	14.9186
811	Doubly interval censored with right-truncation	Standard Deviation	8.0572
812	Doubly interval censored with right-truncation	Mean	14.3657
812	Doubly interval censored with right-truncation	Standard Deviation	8.51861
813	Doubly interval censored with right-truncation	Mean	14.2563
813	Doubly interval censored with right-truncation	Standard Deviation	7.61068
814	Doubly interval censored with right-truncation	Mean	14.9115
814	Doubly interval censored with right-truncation	Standard Deviation	8.41535
815	Doubly interval censored with right-truncation	Mean	14.7758
815	Doubly interval censored with right-truncation	Standard Deviation	7.5657
816	Doubly interval censored with right-truncation	Mean	14.7773
816	Doubly interval censored with right-truncation	Standard Deviation	7.30957
817	Doubly interval censored with right-truncation	Mean	13.9462
817	Doubly interval censored with right-truncation	Standard Deviation	6.93535
818	Doubly interval censored with right-truncation	Mean	15.2506
818	Doubly interval censored with right-truncation	Standard Deviation	8.46913
819	Doubly interval censored with right-truncation	Mean	15.1767
819	Doubly interval censored with right-truncation	Standard Deviation	7.02218
820	Doubly interval censored with right-truncation	Mean	14.6752
820	Doubly interval censored with right-truncation	Standard Deviation	7.46231
821	Doubly interval censored with right-truncation	Mean	14.8379
821	Doubly interval censored with right-truncation	Standard Deviation	5.6474
822	Doubly interval censored with right-truncation	Mean	14.8654
822	Doubly interval censored with right-truncation	Standard Deviation	6.4553
823	Doubly interval censored with right-truncation	Mean	14.5395
823	Doubly interval censored with right-truncation	Standard Deviation	6.33398
824	Doubly interval censored with right-truncation	Mean	14.2964
824	Doubly interval censored with right-truncation	Standard Deviation	6.80007
825	Doubly interval censored with right-truncation	Mean	14.9804
825	Doubly interval censored with right-truncation	Standard Deviation	7.94882
826	Doubly interval censored with right-truncation	Mean	16.0506
826	Doubly interval censored with right-truncation	Standard Deviation	7.35442
827	Doubly interval censored with right-truncation	Mean	14.3431
827	Doubly interval censored with right-truncation	Standard Deviation	9.05472
828	Doubly interval censored with right-truncation	Mean	15.0199
828	Doubly interval censored with right-truncation	Standard Deviation	7.77538
829	Doubly interval censored with right-truncation	Mean	15.4783
829	Doubly interval censored with right-truncation	Standard Deviation	7.87686
830	Doubly interval censored with right-truncation	Mean	15.0625
830	Doubly interval censored with right-truncation	Standard Deviation	9.07206
831	Doubly interval censored with right-truncation	Mean	16.397
831	Doubly interval censored with right-truncation	Standard Deviation	8.85408
832	Doubly interval censored with right-truncation	Mean	15.4026
832	Doubly interval censored with right-truncation	Standard Deviation	8.23813
833	Doubly interval censored with right-truncation	Mean	13.2542
833	Doubly interval censored with right-truncation	Standard Deviation	6.76185
834	Doubly interval censored with right-truncation	Mean	13.9334
834	Doubly interval censored with right-truncation	Standard Deviation	7.6538
835	Doubly interval censored with right-truncation	Mean	14.7885
835	Doubly interval censored with right-truncation	Standard Deviation	6.85758
836	Doubly interval censored with right-truncation	Mean	15.1118
836	Doubly interval censored with right-truncation	Standard Deviation	7.58809
837	Doubly interval censored with right-truncation	Mean	14.1213
837	Doubly interval censored with right-truncation	Standard Deviation	7.17098
838	Doubly interval censored with right-truncation	Mean	13.9641
838	Doubly interval censored with right-truncation	Standard Deviation	6.57761
839	Doubly interval censored with right-truncation	Mean	13.8497
839	Doubly interval censored with right-truncation	Standard Deviation	7.57762
840	Doubly interval censored with right-truncation	Mean	14.4588
840	Doubly interval censored with right-truncation	Standard Deviation	6.92087
841	Doubly interval censored with right-truncation	Mean	15.392
841	Doubly interval censored with right-truncation	Standard Deviation	8.2936
842	Doubly interval censored with right-truncation	Mean	14.8008
842	Doubly interval censored with right-truncation	Standard Deviation	6.75486
843	Doubly interval censored with right-truncation	Mean	15.4293
843	Doubly interval censored with right-truncation	Standard Deviation	7.495
844	Doubly interval censored with right-truncation	Mean	16.152
844	Doubly interval censored with right-truncation	Standard Deviation	7.01386
845	Doubly interval censored with right-truncation	Mean	14.0134
845	Doubly interval censored with right-truncation	Standard Deviation	6.17838
846	Doubly interval censored with right-truncation	Mean	15.8816
846	Doubly interval censored with right-truncation	Standard Deviation	7.12617
847	Doubly interval censored with right-truncation	Mean	15.2398
847	Doubly interval censored with right-truncation	Standard Deviation	7.15092
848	Doubly interval censored with right-truncation	Mean	14.3319
848	Doubly interval censored with right-truncation	Standard Deviation	6.69109
849	Doubly interval censored with right-truncation	Mean	13.6544
849	Doubly interval censored with right-truncation	Standard Deviation	7.40322
850	Doubly interval censored with right-truncation	Mean	13.9235
850	Doubly interval censored with right-truncation	Standard Deviation	6.18668
851	Doubly interval censored with right-truncation	Mean	14.3465
851	Doubly interval censored with right-truncation	Standard Deviation	7.98181
852	Doubly interval censored with right-truncation	Mean	14.3029
852	Doubly interval censored with right-truncation	Standard Deviation	7.98174
853	Doubly interval censored with right-truncation	Mean	14.6842
853	Doubly interval censored with right-truncation	Standard Deviation	7.46494
854	Doubly interval censored with right-truncation	Mean	14.4322
854	Doubly interval censored with right-truncation	Standard Deviation	6.71316
855	Doubly interval censored with right-truncation	Mean	14.9029
855	Doubly interval censored with right-truncation	Standard Deviation	6.17843
856	Doubly interval censored with right-truncation	Mean	15.3077
856	Doubly interval censored with right-truncation	Standard Deviation	7.90797
857	Doubly interval censored with right-truncation	Mean	16.3786
857	Doubly interval censored with right-truncation	Standard Deviation	8.31431
858	Doubly interval censored with right-truncation	Mean	16.297
858	Doubly interval censored with right-truncation	Standard Deviation	7.89019
859	Doubly interval censored with right-truncation	Mean	13.5521
859	Doubly interval censored with right-truncation	Standard Deviation	6.72824
860	Doubly interval censored with right-truncation	Mean	14.5974
860	Doubly interval censored with right-truncation	Standard Deviation	6.79345
861	Doubly interval censored with right-truncation	Mean	14.832
861	Doubly interval censored with right-truncation	Standard Deviation	6.31611
862	Doubly interval censored with right-truncation	Mean	16.3719
862	Doubly interval censored with right-truncation	Standard Deviation	8.15576
863	Doubly interval censored with right-truncation	Mean	16.5665
863	Doubly interval censored with right-truncation	Standard Deviation	8.07764
864	Doubly interval censored with right-truncation	Mean	13.9094
864	Doubly interval censored with right-truncation	Standard Deviation	6.68597
865	Doubly interval censored with right-truncation	Mean	13.6218
865	Doubly interval censored with right-truncation	Standard Deviation	7.10289
866	Doubly interval censored with right-truncation	Mean	13.892
866	Doubly interval censored with right-truncation	Standard Deviation	7.27017
867	Doubly interval censored with right-truncation	Mean	14.6133
867	Doubly interval censored with right-truncation	Standard Deviation	7.98709
868	Doubly interval censored with right-truncation	Mean	16.2165
868	Doubly interval censored with right-truncation	Standard Deviation	7.89528
869	Doubly interval censored with right-truncation	Mean	14.7167
869	Doubly interval censored with right-truncation	Standard Deviation	7.61017
870	Doubly interval censored with right-truncation	Mean	15.9866
870	Doubly interval censored with right-truncation	Standard Deviation	8.68821
871	Doubly interval censored with right-truncation	Mean	14.0218
871	Doubly interval censored with right-truncation	Standard Deviation	6.55664
872	Doubly interval censored with right-truncation	Mean	13.8064
872	Doubly interval censored with right-truncation	Standard Deviation	6.78963
873	Doubly interval censored with right-truncation	Mean	14.7927
873	Doubly interval censored with right-truncation	Standard Deviation	8.11433
874	Doubly interval censored with right-truncation	Mean	15.2342
874	Doubly interval censored with right-truncation	Standard Deviation	7.15395
875	Doubly interval censored with right-truncation	Mean	14.7304
875	Doubly interval censored with right-truncation	Standard Deviation	6.46436
876	Doubly interval censored with right-truncation	Mean	15.8675
876	Doubly interval censored with right-truncation	Standard Deviation	7.95258
877	Doubly interval censored with right-truncation	Mean	15.8058
877	Doubly interval censored with right-truncation	Standard Deviation	8.09335
878	Doubly interval censored with right-truncation	Mean	17.4215
878	Doubly interval censored with right-truncation	Standard Deviation	9.0946
879	Doubly interval censored with right-truncation	Mean	17.7805
879	Doubly interval censored with right-truncation	Standard Deviation	10.8951
880	Doubly interval censored with right-truncation	Mean	12.56
880	Doubly interval censored with right-truncation	Standard Deviation	5.76789
881	Doubly interval censored with right-truncation	Mean	14.0248
881	Doubly interval censored with right-truncation	Standard Deviation	7.1521
882	Doubly interval censored with right-truncation	Mean	15.2678
882	Doubly interval censored with right-truncation	Standard Deviation	7.41454
883	Doubly interval censored with right-truncation	Mean	14.4255
883	Doubly interval censored with right-truncation	Standard Deviation	6.65442
884	Doubly interval censored with right-truncation	Mean	14.319
884	Doubly interval censored with right-truncation	Standard Deviation	6.62953
885	Doubly interval censored with right-truncation	Mean	14.1353
885	Doubly interval censored with right-truncation	Standard Deviation	7.07055
886	Doubly interval censored with right-truncation	Mean	14.6608
886	Doubly interval censored with right-truncation	Standard Deviation	7.51224
887	Doubly interval censored with right-truncation	Mean	15.0779
887	Doubly interval censored with right-truncation	Standard Deviation	7.33636
888	Doubly interval censored with right-truncation	Mean	14.9826
888	Doubly interval censored with right-truncation	Standard Deviation	7.44077
889	Doubly interval censored with right-truncation	Mean	15.5154
889	Doubly interval censored with right-truncation	Standard Deviation	7.6702
890	Doubly interval censored with right-truncation	Mean	14.2648
890	Doubly interval censored with right-truncation	Standard Deviation	7.33719
891	Doubly interval censored with right-truncation	Mean	14.5711
891	Doubly interval censored with right-truncation	Standard Deviation	7.23057
892	Doubly interval censored with right-truncation	Mean	14.5422
892	Doubly interval censored with right-truncation	Standard Deviation	7.89633
893	Doubly interval censored with right-truncation	Mean	14.1081
893	Doubly interval censored with right-truncation	Standard Deviation	7.92581
894	Doubly interval censored with right-truncation	Mean	14.3002
894	Doubly interval censored with right-truncation	Standard Deviation	7.61674
895	Doubly interval censored with right-truncation	Mean	16.2264
895	Doubly interval censored with right-truncation	Standard Deviation	7.88725
896	Doubly interval censored with right-truncation	Mean	14.8707
896	Doubly interval censored with right-truncation	Standard Deviation	7.90138
897	Doubly interval censored with right-truncation	Mean	14.8466
897	Doubly interval censored with right-truncation	Standard Deviation	7.47615
898	Doubly interval censored with right-truncation	Mean	15.5395
898	Doubly interval censored with right-truncation	Standard Deviation	8.07621
899	Doubly interval censored with right-truncation	Mean	14.9672
899	Doubly interval censored with right-truncation	Standard Deviation	6.16908
900	Doubly interval censored with right-truncation	Mean	16.2375
900	Doubly interval censored with right-truncation	Standard Deviation	7.81741
901	Doubly interval censored with right-truncation	Mean	15.1256
901	Doubly interval censored with right-truncation	Standard Deviation	7.78581
902	Doubly interval censored with right-truncation	Mean	13.1195
902	Doubly interval censored with right-truncation	Standard Deviation	6.96694
903	Doubly interval censored with right-truncation	Mean	15.3336
903	Doubly interval censored with right-truncation	Standard Deviation	9.5241
904	Doubly interval censored with right-truncation	Mean	14.9434
904	Doubly interval censored with right-truncation	Standard Deviation	7.84059
905	Doubly interval censored with right-truncation	Mean	13.5008
905	Doubly interval censored with right-truncation	Standard Deviation	7.149
906	Doubly interval censored with right-truncation	Mean	15.0781
906	Doubly interval censored with right-truncation	Standard Deviation	8.60642
907	Doubly interval censored with right-truncation	Mean	14.685
907	Doubly interval censored with right-truncation	Standard Deviation	9.71448
908	Doubly interval censored with right-truncation	Mean	15.0526
908	Doubly interval censored with right-truncation	Standard Deviation	9.56495
909	Doubly interval censored with right-truncation	Mean	16.126
909	Doubly interval censored with right-truncation	Standard Deviation	7.92307
910	Doubly interval censored with right-truncation	Mean	16.2052
910	Doubly interval censored with right-truncation	Standard Deviation	7.61935
911	Doubly interval censored with right-truncation	Mean	14.0564
911	Doubly interval censored with right-truncation	Standard Deviation	5.83115
912	Doubly interval censored with right-truncation	Mean	14.2055
912	Doubly interval censored with right-truncation	Standard Deviation	6.65567
913	Doubly interval censored with right-truncation	Mean	16.0526
913	Doubly interval censored with right-truncation	Standard Deviation	10.0407
914	Doubly interval censored with right-truncation	Mean	15.3802
914	Doubly interval censored with right-truncation	Standard Deviation	8.60677
915	Doubly interval censored with right-truncation	Mean	15.4213
915	Doubly interval censored with right-truncation	Standard Deviation	8.39065
916	Doubly interval censored with right-truncation	Mean	15.4556
916	Doubly interval censored with right-truncation	Standard Deviation	7.72625
917	Doubly interval censored with right-truncation	Mean	15.3769
917	Doubly interval censored with right-truncation	Standard Deviation	8.94493
918	Doubly interval censored with right-truncation	Mean	15.8796
918	Doubly interval censored with right-truncation	Standard Deviation	7.70401
919	Doubly interval censored with right-truncation	Mean	15.1077
919	Doubly interval censored with right-truncation	Standard Deviation	9.3273
920	Doubly interval censored with right-truncation	Mean	14.6433
920	Doubly interval censored with right-truncation	Standard Deviation	6.6438
921	Doubly interval censored with right-truncation	Mean	14.6831
921	Doubly interval censored with right-truncation	Standard Deviation	7.29811
922	Doubly interval censored with right-truncation	Mean	14.3429
922	Doubly interval censored with right-truncation	Standard Deviation	6.56905
923	Doubly interval censored with right-truncation	Mean	14.0243
923	Doubly interval censored with right-truncation	Standard Deviation	6.71302
924	Doubly interval censored with right-truncation	Mean	14.303
924	Doubly interval censored with right-truncation	Standard Deviation	6.41128
925	Doubly interval censored with right-truncation	Mean	13.6999
925	Doubly interval censored with right-truncation	Standard Deviation	7.2284
926	Doubly interval censored with right-truncation	Mean	14.7854
926	Doubly interval censored with right-truncation	Standard Deviation	6.24289
927	Doubly interval censored with right-truncation	Mean	14.187
927	Doubly interval censored with right-truncation	Standard Deviation	6.81213
928	Doubly interval censored with right-truncation	Mean	14.8635
928	Doubly interval censored with right-truncation	Standard Deviation	8.4667
929	Doubly interval censored with right-truncation	Mean	14.4793
929	Doubly interval censored with right-truncation	Standard Deviation	7.02781
930	Doubly interval censored with right-truncation	Mean	14.6453
930	Doubly interval censored with right-truncation	Standard Deviation	6.88862
931	Doubly interval censored with right-truncation	Mean	15.0112
931	Doubly interval censored with right-truncation	Standard Deviation	7.93296
932	Doubly interval censored with right-truncation	Mean	14.4277
932	Doubly interval censored with right-truncation	Standard Deviation	6.75713
933	Doubly interval censored with right-truncation	Mean	15.6377
933	Doubly interval censored with right-truncation	Standard Deviation	8.60644
934	Doubly interval censored with right-truncation	Mean	14.6896
934	Doubly interval censored with right-truncation	Standard Deviation	6.50816
935	Doubly interval censored with right-truncation	Mean	14.9172
935	Doubly interval censored with right-truncation	Standard Deviation	7.79552
936	Doubly interval censored with right-truncation	Mean	14.684
936	Doubly interval censored with right-truncation	Standard Deviation	7.48564
937	Doubly interval censored with right-truncation	Mean	15.085
937	Doubly interval censored with right-truncation	Standard Deviation	8.59607
938	Doubly interval censored with right-truncation	Mean	14.3703
938	Doubly interval censored with right-truncation	Standard Deviation	8.10965
939	Doubly interval censored with right-truncation	Mean	15.8615
939	Doubly interval censored with right-truncation	Standard Deviation	9.52124
940	Doubly interval censored with right-truncation	Mean	12.5937
940	Doubly interval censored with right-truncation	Standard Deviation	5.81092
941	Doubly interval censored with right-truncation	Mean	14.2472
941	Doubly interval censored with right-truncation	Standard Deviation	7.64489
942	Doubly interval censored with right-truncation	Mean	14.8724
942	Doubly interval censored with right-truncation	Standard Deviation	6.73476
943	Doubly interval censored with right-truncation	Mean	15.0697
943	Doubly interval censored with right-truncation	Standard Deviation	6.75003
944	Doubly interval censored with right-truncation	Mean	14.258
944	Doubly interval censored with right-truncation	Standard Deviation	8.24679
945	Doubly interval censored with right-truncation	Mean	14.3795
945	Doubly interval censored with right-truncation	Standard Deviation	6.22341
946	Doubly interval censored with right-truncation	Mean	15.5595
946	Doubly interval censored with right-truncation	Standard Deviation	8.29181
947	Doubly interval censored with right-truncation	Mean	15.1902
947	Doubly interval censored with right-truncation	Standard Deviation	8.0479
948	Doubly interval censored with right-truncation	Mean	16.1907
948	Doubly interval censored with right-truncation	Standard Deviation	9.31267
949	Doubly interval censored with right-truncation	Mean	14.4462
949	Doubly interval censored with right-truncation	Standard Deviation	7.03496
950	Doubly interval censored with right-truncation	Mean	14.5191
950	Doubly interval censored with right-truncation	Standard Deviation	6.89848
951	Doubly interval censored with right-truncation	Mean	13.9433
951	Doubly interval censored with right-truncation	Standard Deviation	5.86868
952	Doubly interval censored with right-truncation	Mean	12.9121
952	Doubly interval censored with right-truncation	Standard Deviation	5.42514
953	Doubly interval censored with right-truncation	Mean	16.3001
953	Doubly interval censored with right-truncation	Standard Deviation	9.00175
954	Doubly interval censored with right-truncation	Mean	15.2981
954	Doubly interval censored with right-truncation	Standard Deviation	7.58801
955	Doubly interval censored with right-truncation	Mean	14.5788
955	Doubly interval censored with right-truncation	Standard Deviation	6.90987
956	Doubly interval censored with right-truncation	Mean	13.5996
956	Doubly interval censored with right-truncation	Standard Deviation	6.42689
957	Doubly interval censored with right-truncation	Mean	14.3474
957	Doubly interval censored with right-truncation	Standard Deviation	6.5171
958	Doubly interval censored with right-truncation	Mean	12.6079
958	Doubly interval censored with right-truncation	Standard Deviation	5.73888
959	Doubly interval censored with right-truncation	Mean	15.2081
959	Doubly interval censored with right-truncation	Standard Deviation	8.16465
960	Doubly interval censored with right-truncation	Mean	14.4699
960	Doubly interval censored with right-truncation	Standard Deviation	6.10121
961	Doubly interval censored with right-truncation	Mean	15.0011
961	Doubly interval censored with right-truncation	Standard Deviation	7.10072
962	Doubly interval censored with right-truncation	Mean	15.284
962	Doubly interval censored with right-truncation	Standard Deviation	7.6536
963	Doubly interval censored with right-truncation	Mean	16.3146
963	Doubly interval censored with right-truncation	Standard Deviation	8.78762
964	Doubly interval censored with right-truncation	Mean	14.9106
964	Doubly interval censored with right-truncation	Standard Deviation	6.45581
965	Doubly interval censored with right-truncation	Mean	15.3746
965	Doubly interval censored with right-truncation	Standard Deviation	6.96201
966	Doubly interval censored with right-truncation	Mean	16.7998
966	Doubly interval censored with right-truncation	Standard Deviation	10.8867
967	Doubly interval censored with right-truncation	Mean	17.3516
967	Doubly interval censored with right-truncation	Standard Deviation	8.91854
968	Doubly interval censored with right-truncation	Mean	15.8912
968	Doubly interval censored with right-truncation	Standard Deviation	8.29647
969	Doubly interval censored with right-truncation	Mean	13.9451
969	Doubly interval censored with right-truncation	Standard Deviation	7.63043
970	Doubly interval censored with right-truncation	Mean	13.6863
970	Doubly interval censored with right-truncation	Standard Deviation	7.05022
971	Doubly interval censored with right-truncation	Mean	13.5993
971	Doubly interval censored with right-truncation	Standard Deviation	6.56029
972	Doubly interval censored with right-truncation	Mean	14.1495
972	Doubly interval censored with right-truncation	Standard Deviation	7.76216
973	Doubly interval censored with right-truncation	Mean	13.609
973	Doubly interval censored with right-truncation	Standard Deviation	8.01697
974	Doubly interval censored with right-truncation	Mean	15.48
974	Doubly interval censored with right-truncation	Standard Deviation	7.96081
975	Doubly interval censored with right-truncation	Mean	15.7337
975	Doubly interval censored with right-truncation	Standard Deviation	7.46054
976	Doubly interval censored with right-truncation	Mean	15.799
976	Doubly interval censored with right-truncation	Standard Deviation	8.12579
977	Doubly interval censored with right-truncation	Mean	15.1944
977	Doubly interval censored with right-truncation	Standard Deviation	6.45111
978	Doubly interval censored with right-truncation	Mean	14.6582
978	Doubly interval censored with right-truncation	Standard Deviation	6.65287
979	Doubly interval censored with right-truncation	Mean	14.7138
979	Doubly interval censored with right-truncation	Standard Deviation	6.65319
980	Doubly interval censored with right-truncation	Mean	14.1778
980	Doubly interval censored with right-truncation	Standard Deviation	8.12377
981	Doubly interval censored with right-truncation	Mean	14.8387
981	Doubly interval censored with right-truncation	Standard Deviation	7.6037
982	Doubly interval censored with right-truncation	Mean	14.5007
982	Doubly interval censored with right-truncation	Standard Deviation	7.07061
983	Doubly interval censored with right-truncation	Mean	14.7224
983	Doubly interval censored with right-truncation	Standard Deviation	7.66475
984	Doubly interval censored with right-truncation	Mean	15.5793
984	Doubly interval censored with right-truncation	Standard Deviation	8.78036
985	Doubly interval censored with right-truncation	Mean	15.8092
985	Doubly interval censored with right-truncation	Standard Deviation	9.29017
986	Doubly interval censored with right-truncation	Mean	15.8166
986	Doubly interval censored with right-truncation	Standard Deviation	9.47565
987	Doubly interval censored with right-truncation	Mean	15.3698
987	Doubly interval censored with right-truncation	Standard Deviation	8.62523
988	Doubly interval censored with right-truncation	Mean	14.3626
988	Doubly interval censored with right-truncation	Standard Deviation	8.3854
989	Doubly interval censored with right-truncation	Mean	14.566
989	Doubly interval censored with right-truncation	Standard Deviation	7.67624
990	Doubly interval censored with right-truncation	Mean	14.7983
990	Doubly interval censored with right-truncation	Standard Deviation	7.02455
991	Doubly interval censored with right-truncation	Mean	14.5978
991	Doubly interval censored with right-truncation	Standard Deviation	6.23831
992	Doubly interval censored with right-truncation	Mean	16.18
992	Doubly interval censored with right-truncation	Standard Deviation	8.73506
993	Doubly interval censored with right-truncation	Mean	14.3642
993	Doubly interval censored with right-truncation	Standard Deviation	6.88763
994	Doubly interval censored with right-truncation	Mean	14.1342
994	Doubly interval censored with right-truncation	Standard Deviation	6.35785
995	Doubly interval censored with right-truncation	Mean	16.2433
995	Doubly interval censored with right-truncation	Standard Deviation	9.27693
996	Doubly interval censored with right-truncation	Mean	13.7597
996	Doubly interval censored with right-truncation	Standard Deviation	5.42534
997	Doubly interval censored with right-truncation	Mean	14.2965
997	Doubly interval censored with right-truncation	Standard Deviation	6.62149
998	Doubly interval censored with right-truncation	Mean	13.9576
998	Doubly interval censored with right-truncation	Standard Deviation	7.3366
999	Doubly interval censored with right-truncation	Mean	15.2697
999	Doubly interval censored with right-truncation	Standard Deviation	7.37539
1000	Doubly interval censored with right-truncation	Mean	14.4588
[truncated: 6,001 more rows]
