# Supplementary material for: Understanding the infection severity and epidemiological characteristics of mpox in the UK
Source: Nat Commun. 2024 Mar 11;15:2199. doi: 10.1038/s41467-024-45110-8 (PMC10928097; doi:10.1038/s41467-024-45110-8)
Supplement: Supplementary file 6 — Source Data [file 41467_2024_45110_MOESM6_ESM.zip › Source Data MPX/posterior_estimates_data_time-to-test.csv]

sample	model	metric	value
1	Doubly interval censored with right-truncation	Mean	14.831
1	Doubly interval censored with right-truncation	Standard Deviation	8.32406
2	Doubly interval censored with right-truncation	Mean	14.2278
2	Doubly interval censored with right-truncation	Standard Deviation	7.98299
3	Doubly interval censored with right-truncation	Mean	15.191
3	Doubly interval censored with right-truncation	Standard Deviation	7.48282
4	Doubly interval censored with right-truncation	Mean	15.1204
4	Doubly interval censored with right-truncation	Standard Deviation	7.31105
5	Doubly interval censored with right-truncation	Mean	15.3104
5	Doubly interval censored with right-truncation	Standard Deviation	8.37329
6	Doubly interval censored with right-truncation	Mean	14.334
6	Doubly interval censored with right-truncation	Standard Deviation	7.92308
7	Doubly interval censored with right-truncation	Mean	15.453
7	Doubly interval censored with right-truncation	Standard Deviation	7.61795
8	Doubly interval censored with right-truncation	Mean	15.8964
8	Doubly interval censored with right-truncation	Standard Deviation	8.91608
9	Doubly interval censored with right-truncation	Mean	14.5201
9	Doubly interval censored with right-truncation	Standard Deviation	7.43148
10	Doubly interval censored with right-truncation	Mean	14.5966
10	Doubly interval censored with right-truncation	Standard Deviation	7.26092
11	Doubly interval censored with right-truncation	Mean	15.2225
11	Doubly interval censored with right-truncation	Standard Deviation	8.02391
12	Doubly interval censored with right-truncation	Mean	15.6248
12	Doubly interval censored with right-truncation	Standard Deviation	7.90018
13	Doubly interval censored with right-truncation	Mean	15.6066
13	Doubly interval censored with right-truncation	Standard Deviation	7.66203
14	Doubly interval censored with right-truncation	Mean	14.6931
14	Doubly interval censored with right-truncation	Standard Deviation	6.99216
15	Doubly interval censored with right-truncation	Mean	14.2569
15	Doubly interval censored with right-truncation	Standard Deviation	7.77613
16	Doubly interval censored with right-truncation	Mean	15.5139
16	Doubly interval censored with right-truncation	Standard Deviation	7.47486
17	Doubly interval censored with right-truncation	Mean	14.3961
17	Doubly interval censored with right-truncation	Standard Deviation	7.97882
18	Doubly interval censored with right-truncation	Mean	15.0098
18	Doubly interval censored with right-truncation	Standard Deviation	8.65034
19	Doubly interval censored with right-truncation	Mean	14.926
19	Doubly interval censored with right-truncation	Standard Deviation	6.86163
20	Doubly interval censored with right-truncation	Mean	15.6049
20	Doubly interval censored with right-truncation	Standard Deviation	8.89992
21	Doubly interval censored with right-truncation	Mean	14.357
21	Doubly interval censored with right-truncation	Standard Deviation	7.14637
22	Doubly interval censored with right-truncation	Mean	16.1952
22	Doubly interval censored with right-truncation	Standard Deviation	8.82041
23	Doubly interval censored with right-truncation	Mean	14.3884
23	Doubly interval censored with right-truncation	Standard Deviation	6.38699
24	Doubly interval censored with right-truncation	Mean	17.8252
24	Doubly interval censored with right-truncation	Standard Deviation	9.80703
25	Doubly interval censored with right-truncation	Mean	13.5786
25	Doubly interval censored with right-truncation	Standard Deviation	6.55178
26	Doubly interval censored with right-truncation	Mean	16.2617
26	Doubly interval censored with right-truncation	Standard Deviation	8.46127
27	Doubly interval censored with right-truncation	Mean	16.3843
27	Doubly interval censored with right-truncation	Standard Deviation	8.54041
28	Doubly interval censored with right-truncation	Mean	16.1879
28	Doubly interval censored with right-truncation	Standard Deviation	7.89616
29	Doubly interval censored with right-truncation	Mean	16.3091
29	Doubly interval censored with right-truncation	Standard Deviation	7.97832
30	Doubly interval censored with right-truncation	Mean	14.5392
30	Doubly interval censored with right-truncation	Standard Deviation	7.67041
31	Doubly interval censored with right-truncation	Mean	17.4027
31	Doubly interval censored with right-truncation	Standard Deviation	9.18158
32	Doubly interval censored with right-truncation	Mean	13.0076
32	Doubly interval censored with right-truncation	Standard Deviation	6.52945
33	Doubly interval censored with right-truncation	Mean	17.2669
33	Doubly interval censored with right-truncation	Standard Deviation	9.36562
34	Doubly interval censored with right-truncation	Mean	13.2145
34	Doubly interval censored with right-truncation	Standard Deviation	7.09727
35	Doubly interval censored with right-truncation	Mean	15.9258
35	Doubly interval censored with right-truncation	Standard Deviation	9.52042
36	Doubly interval censored with right-truncation	Mean	15.6243
36	Doubly interval censored with right-truncation	Standard Deviation	9.3493
37	Doubly interval censored with right-truncation	Mean	13.8471
37	Doubly interval censored with right-truncation	Standard Deviation	7.51117
38	Doubly interval censored with right-truncation	Mean	15.406
38	Doubly interval censored with right-truncation	Standard Deviation	8.71629
39	Doubly interval censored with right-truncation	Mean	14.2047
39	Doubly interval censored with right-truncation	Standard Deviation	7.70479
40	Doubly interval censored with right-truncation	Mean	14.6055
40	Doubly interval censored with right-truncation	Standard Deviation	7.79933
41	Doubly interval censored with right-truncation	Mean	15.0659
41	Doubly interval censored with right-truncation	Standard Deviation	8.30584
42	Doubly interval censored with right-truncation	Mean	14.4554
42	Doubly interval censored with right-truncation	Standard Deviation	7.87214
43	Doubly interval censored with right-truncation	Mean	15.0644
43	Doubly interval censored with right-truncation	Standard Deviation	8.10089
44	Doubly interval censored with right-truncation	Mean	14.7952
44	Doubly interval censored with right-truncation	Standard Deviation	7.4129
45	Doubly interval censored with right-truncation	Mean	14.562
45	Doubly interval censored with right-truncation	Standard Deviation	7.33194
46	Doubly interval censored with right-truncation	Mean	15.6307
46	Doubly interval censored with right-truncation	Standard Deviation	7.96401
47	Doubly interval censored with right-truncation	Mean	14.3819
47	Doubly interval censored with right-truncation	Standard Deviation	6.9571
48	Doubly interval censored with right-truncation	Mean	14.4838
48	Doubly interval censored with right-truncation	Standard Deviation	7.3532
49	Doubly interval censored with right-truncation	Mean	14.8938
49	Doubly interval censored with right-truncation	Standard Deviation	7.37572
50	Doubly interval censored with right-truncation	Mean	15.4497
50	Doubly interval censored with right-truncation	Standard Deviation	7.87416
51	Doubly interval censored with right-truncation	Mean	14.9475
51	Doubly interval censored with right-truncation	Standard Deviation	8.31997
52	Doubly interval censored with right-truncation	Mean	16.2403
52	Doubly interval censored with right-truncation	Standard Deviation	8.32413
53	Doubly interval censored with right-truncation	Mean	14.5259
53	Doubly interval censored with right-truncation	Standard Deviation	7.43741
54	Doubly interval censored with right-truncation	Mean	16.2536
54	Doubly interval censored with right-truncation	Standard Deviation	8.91663
55	Doubly interval censored with right-truncation	Mean	14.4941
55	Doubly interval censored with right-truncation	Standard Deviation	7.06784
56	Doubly interval censored with right-truncation	Mean	15.7733
56	Doubly interval censored with right-truncation	Standard Deviation	8.7774
57	Doubly interval censored with right-truncation	Mean	16.3669
57	Doubly interval censored with right-truncation	Standard Deviation	8.04379
58	Doubly interval censored with right-truncation	Mean	14.8383
58	Doubly interval censored with right-truncation	Standard Deviation	7.70125
59	Doubly interval censored with right-truncation	Mean	15.9133
59	Doubly interval censored with right-truncation	Standard Deviation	8.40702
60	Doubly interval censored with right-truncation	Mean	14.2535
60	Doubly interval censored with right-truncation	Standard Deviation	7.02775
61	Doubly interval censored with right-truncation	Mean	15.5874
61	Doubly interval censored with right-truncation	Standard Deviation	8.25684
62	Doubly interval censored with right-truncation	Mean	14.7709
62	Doubly interval censored with right-truncation	Standard Deviation	7.04782
63	Doubly interval censored with right-truncation	Mean	14.0633
63	Doubly interval censored with right-truncation	Standard Deviation	7.16388
64	Doubly interval censored with right-truncation	Mean	14.9442
64	Doubly interval censored with right-truncation	Standard Deviation	7.67821
65	Doubly interval censored with right-truncation	Mean	15.2715
65	Doubly interval censored with right-truncation	Standard Deviation	7.93839
66	Doubly interval censored with right-truncation	Mean	15.3374
66	Doubly interval censored with right-truncation	Standard Deviation	8.1773
67	Doubly interval censored with right-truncation	Mean	16.4068
67	Doubly interval censored with right-truncation	Standard Deviation	8.15471
68	Doubly interval censored with right-truncation	Mean	14.7055
68	Doubly interval censored with right-truncation	Standard Deviation	8.4822
69	Doubly interval censored with right-truncation	Mean	15.3151
69	Doubly interval censored with right-truncation	Standard Deviation	7.3497
70	Doubly interval censored with right-truncation	Mean	14.484
70	Doubly interval censored with right-truncation	Standard Deviation	8.646
71	Doubly interval censored with right-truncation	Mean	14.8582
71	Doubly interval censored with right-truncation	Standard Deviation	6.90388
72	Doubly interval censored with right-truncation	Mean	15.9512
72	Doubly interval censored with right-truncation	Standard Deviation	8.40347
73	Doubly interval censored with right-truncation	Mean	15.8448
73	Doubly interval censored with right-truncation	Standard Deviation	8.71444
74	Doubly interval censored with right-truncation	Mean	15.3627
74	Doubly interval censored with right-truncation	Standard Deviation	7.96738
75	Doubly interval censored with right-truncation	Mean	15.1661
75	Doubly interval censored with right-truncation	Standard Deviation	7.33785
76	Doubly interval censored with right-truncation	Mean	14.5589
76	Doubly interval censored with right-truncation	Standard Deviation	7.04315
77	Doubly interval censored with right-truncation	Mean	14.2344
77	Doubly interval censored with right-truncation	Standard Deviation	6.69861
78	Doubly interval censored with right-truncation	Mean	14.2021
78	Doubly interval censored with right-truncation	Standard Deviation	7.27164
79	Doubly interval censored with right-truncation	Mean	14.4197
79	Doubly interval censored with right-truncation	Standard Deviation	7.36363
80	Doubly interval censored with right-truncation	Mean	15.2892
80	Doubly interval censored with right-truncation	Standard Deviation	7.95228
81	Doubly interval censored with right-truncation	Mean	14.5192
81	Doubly interval censored with right-truncation	Standard Deviation	7.02557
82	Doubly interval censored with right-truncation	Mean	14.4149
82	Doubly interval censored with right-truncation	Standard Deviation	7.57383
83	Doubly interval censored with right-truncation	Mean	15.4487
83	Doubly interval censored with right-truncation	Standard Deviation	8.0657
84	Doubly interval censored with right-truncation	Mean	14.8297
84	Doubly interval censored with right-truncation	Standard Deviation	7.80305
85	Doubly interval censored with right-truncation	Mean	15.1328
85	Doubly interval censored with right-truncation	Standard Deviation	7.95128
86	Doubly interval censored with right-truncation	Mean	15.3952
86	Doubly interval censored with right-truncation	Standard Deviation	7.57061
87	Doubly interval censored with right-truncation	Mean	14.0198
87	Doubly interval censored with right-truncation	Standard Deviation	7.60034
88	Doubly interval censored with right-truncation	Mean	14.8028
88	Doubly interval censored with right-truncation	Standard Deviation	6.71208
89	Doubly interval censored with right-truncation	Mean	16.2188
89	Doubly interval censored with right-truncation	Standard Deviation	7.94223
90	Doubly interval censored with right-truncation	Mean	14.646
90	Doubly interval censored with right-truncation	Standard Deviation	7.55563
91	Doubly interval censored with right-truncation	Mean	16.4335
91	Doubly interval censored with right-truncation	Standard Deviation	8.9854
92	Doubly interval censored with right-truncation	Mean	14.1898
92	Doubly interval censored with right-truncation	Standard Deviation	7.63736
93	Doubly interval censored with right-truncation	Mean	13.966
93	Doubly interval censored with right-truncation	Standard Deviation	6.79202
94	Doubly interval censored with right-truncation	Mean	14.8343
94	Doubly interval censored with right-truncation	Standard Deviation	7.43034
95	Doubly interval censored with right-truncation	Mean	15.2871
95	Doubly interval censored with right-truncation	Standard Deviation	8.49726
96	Doubly interval censored with right-truncation	Mean	15.6291
96	Doubly interval censored with right-truncation	Standard Deviation	7.82939
97	Doubly interval censored with right-truncation	Mean	14.7669
97	Doubly interval censored with right-truncation	Standard Deviation	7.19276
98	Doubly interval censored with right-truncation	Mean	15.6233
98	Doubly interval censored with right-truncation	Standard Deviation	7.98994
99	Doubly interval censored with right-truncation	Mean	14.9935
99	Doubly interval censored with right-truncation	Standard Deviation	7.04427
100	Doubly interval censored with right-truncation	Mean	13.9836
100	Doubly interval censored with right-truncation	Standard Deviation	7.47018
101	Doubly interval censored with right-truncation	Mean	15.1181
101	Doubly interval censored with right-truncation	Standard Deviation	7.00762
102	Doubly interval censored with right-truncation	Mean	15.7614
102	Doubly interval censored with right-truncation	Standard Deviation	9.06758
103	Doubly interval censored with right-truncation	Mean	15.1944
103	Doubly interval censored with right-truncation	Standard Deviation	7.8977
104	Doubly interval censored with right-truncation	Mean	14.0288
104	Doubly interval censored with right-truncation	Standard Deviation	7.92177
105	Doubly interval censored with right-truncation	Mean	14.9139
105	Doubly interval censored with right-truncation	Standard Deviation	7.01692
106	Doubly interval censored with right-truncation	Mean	15.6297
106	Doubly interval censored with right-truncation	Standard Deviation	8.10921
107	Doubly interval censored with right-truncation	Mean	14.8575
107	Doubly interval censored with right-truncation	Standard Deviation	7.14411
108	Doubly interval censored with right-truncation	Mean	14.3934
108	Doubly interval censored with right-truncation	Standard Deviation	7.37318
109	Doubly interval censored with right-truncation	Mean	16.084
109	Doubly interval censored with right-truncation	Standard Deviation	7.89168
110	Doubly interval censored with right-truncation	Mean	15.0242
110	Doubly interval censored with right-truncation	Standard Deviation	6.87695
111	Doubly interval censored with right-truncation	Mean	16.2264
111	Doubly interval censored with right-truncation	Standard Deviation	7.84002
112	Doubly interval censored with right-truncation	Mean	14.5764
112	Doubly interval censored with right-truncation	Standard Deviation	6.96058
113	Doubly interval censored with right-truncation	Mean	15.1196
113	Doubly interval censored with right-truncation	Standard Deviation	8.57877
114	Doubly interval censored with right-truncation	Mean	16.1964
114	Doubly interval censored with right-truncation	Standard Deviation	7.72559
115	Doubly interval censored with right-truncation	Mean	15.2033
115	Doubly interval censored with right-truncation	Standard Deviation	7.77609
116	Doubly interval censored with right-truncation	Mean	15.6386
116	Doubly interval censored with right-truncation	Standard Deviation	8.56183
117	Doubly interval censored with right-truncation	Mean	14.6352
117	Doubly interval censored with right-truncation	Standard Deviation	7.43286
118	Doubly interval censored with right-truncation	Mean	15.8454
118	Doubly interval censored with right-truncation	Standard Deviation	8.28297
119	Doubly interval censored with right-truncation	Mean	14.2042
119	Doubly interval censored with right-truncation	Standard Deviation	7.71534
120	Doubly interval censored with right-truncation	Mean	15.5958
120	Doubly interval censored with right-truncation	Standard Deviation	7.52282
121	Doubly interval censored with right-truncation	Mean	14.6049
121	Doubly interval censored with right-truncation	Standard Deviation	7.72043
122	Doubly interval censored with right-truncation	Mean	15.3629
122	Doubly interval censored with right-truncation	Standard Deviation	7.48183
123	Doubly interval censored with right-truncation	Mean	15.4196
123	Doubly interval censored with right-truncation	Standard Deviation	7.72934
124	Doubly interval censored with right-truncation	Mean	15.0899
124	Doubly interval censored with right-truncation	Standard Deviation	7.48518
125	Doubly interval censored with right-truncation	Mean	15.3402
125	Doubly interval censored with right-truncation	Standard Deviation	7.65511
126	Doubly interval censored with right-truncation	Mean	15.361
126	Doubly interval censored with right-truncation	Standard Deviation	7.48221
127	Doubly interval censored with right-truncation	Mean	16.2245
127	Doubly interval censored with right-truncation	Standard Deviation	8.60044
128	Doubly interval censored with right-truncation	Mean	14.5219
128	Doubly interval censored with right-truncation	Standard Deviation	7.36714
129	Doubly interval censored with right-truncation	Mean	14.7589
129	Doubly interval censored with right-truncation	Standard Deviation	7.48514
130	Doubly interval censored with right-truncation	Mean	14.456
130	Doubly interval censored with right-truncation	Standard Deviation	7.76144
131	Doubly interval censored with right-truncation	Mean	15.1745
131	Doubly interval censored with right-truncation	Standard Deviation	8.14704
132	Doubly interval censored with right-truncation	Mean	14.986
132	Doubly interval censored with right-truncation	Standard Deviation	7.68496
133	Doubly interval censored with right-truncation	Mean	17.3787
133	Doubly interval censored with right-truncation	Standard Deviation	10.5466
134	Doubly interval censored with right-truncation	Mean	15.7764
134	Doubly interval censored with right-truncation	Standard Deviation	8.05464
135	Doubly interval censored with right-truncation	Mean	13.9685
135	Doubly interval censored with right-truncation	Standard Deviation	7.57141
136	Doubly interval censored with right-truncation	Mean	16.3772
136	Doubly interval censored with right-truncation	Standard Deviation	8.0877
137	Doubly interval censored with right-truncation	Mean	14.5448
137	Doubly interval censored with right-truncation	Standard Deviation	7.82684
138	Doubly interval censored with right-truncation	Mean	15.2921
138	Doubly interval censored with right-truncation	Standard Deviation	7.99735
139	Doubly interval censored with right-truncation	Mean	14.1344
139	Doubly interval censored with right-truncation	Standard Deviation	7.31923
140	Doubly interval censored with right-truncation	Mean	15.7666
140	Doubly interval censored with right-truncation	Standard Deviation	7.99977
141	Doubly interval censored with right-truncation	Mean	13.8997
141	Doubly interval censored with right-truncation	Standard Deviation	7.96656
142	Doubly interval censored with right-truncation	Mean	16.9129
142	Doubly interval censored with right-truncation	Standard Deviation	8.31745
143	Doubly interval censored with right-truncation	Mean	16.668
143	Doubly interval censored with right-truncation	Standard Deviation	8.30513
144	Doubly interval censored with right-truncation	Mean	14.8813
144	Doubly interval censored with right-truncation	Standard Deviation	7.89429
145	Doubly interval censored with right-truncation	Mean	15.6318
145	Doubly interval censored with right-truncation	Standard Deviation	7.55855
146	Doubly interval censored with right-truncation	Mean	14.4342
146	Doubly interval censored with right-truncation	Standard Deviation	7.23036
147	Doubly interval censored with right-truncation	Mean	16.1914
147	Doubly interval censored with right-truncation	Standard Deviation	7.98726
148	Doubly interval censored with right-truncation	Mean	15.9208
148	Doubly interval censored with right-truncation	Standard Deviation	7.78915
149	Doubly interval censored with right-truncation	Mean	15.6129
149	Doubly interval censored with right-truncation	Standard Deviation	6.94172
150	Doubly interval censored with right-truncation	Mean	17.2338
150	Doubly interval censored with right-truncation	Standard Deviation	8.67636
151	Doubly interval censored with right-truncation	Mean	13.6293
151	Doubly interval censored with right-truncation	Standard Deviation	7.74997
152	Doubly interval censored with right-truncation	Mean	15.913
152	Doubly interval censored with right-truncation	Standard Deviation	8.65654
153	Doubly interval censored with right-truncation	Mean	14.409
153	Doubly interval censored with right-truncation	Standard Deviation	7.74219
154	Doubly interval censored with right-truncation	Mean	15.2227
154	Doubly interval censored with right-truncation	Standard Deviation	7.50334
155	Doubly interval censored with right-truncation	Mean	14.9872
155	Doubly interval censored with right-truncation	Standard Deviation	7.66365
156	Doubly interval censored with right-truncation	Mean	15.4543
156	Doubly interval censored with right-truncation	Standard Deviation	7.99674
157	Doubly interval censored with right-truncation	Mean	14.6409
157	Doubly interval censored with right-truncation	Standard Deviation	7.68744
158	Doubly interval censored with right-truncation	Mean	13.917
158	Doubly interval censored with right-truncation	Standard Deviation	7.60852
159	Doubly interval censored with right-truncation	Mean	13.429
159	Doubly interval censored with right-truncation	Standard Deviation	7.21648
160	Doubly interval censored with right-truncation	Mean	15.9184
160	Doubly interval censored with right-truncation	Standard Deviation	9.29735
161	Doubly interval censored with right-truncation	Mean	15.4172
161	Doubly interval censored with right-truncation	Standard Deviation	8.65235
162	Doubly interval censored with right-truncation	Mean	15.9368
162	Doubly interval censored with right-truncation	Standard Deviation	7.67449
163	Doubly interval censored with right-truncation	Mean	14.0986
163	Doubly interval censored with right-truncation	Standard Deviation	7.26761
164	Doubly interval censored with right-truncation	Mean	16.1491
164	Doubly interval censored with right-truncation	Standard Deviation	8.66584
165	Doubly interval censored with right-truncation	Mean	17.0035
165	Doubly interval censored with right-truncation	Standard Deviation	9.73222
166	Doubly interval censored with right-truncation	Mean	13.7098
166	Doubly interval censored with right-truncation	Standard Deviation	7.25574
167	Doubly interval censored with right-truncation	Mean	14.4139
167	Doubly interval censored with right-truncation	Standard Deviation	7.43648
168	Doubly interval censored with right-truncation	Mean	15.3729
168	Doubly interval censored with right-truncation	Standard Deviation	8.32903
169	Doubly interval censored with right-truncation	Mean	14.9318
169	Doubly interval censored with right-truncation	Standard Deviation	7.49457
170	Doubly interval censored with right-truncation	Mean	14.9333
170	Doubly interval censored with right-truncation	Standard Deviation	7.13836
171	Doubly interval censored with right-truncation	Mean	14.2087
171	Doubly interval censored with right-truncation	Standard Deviation	7.57103
172	Doubly interval censored with right-truncation	Mean	15.7644
172	Doubly interval censored with right-truncation	Standard Deviation	7.61022
173	Doubly interval censored with right-truncation	Mean	14.2119
173	Doubly interval censored with right-truncation	Standard Deviation	7.54909
174	Doubly interval censored with right-truncation	Mean	15.1698
174	Doubly interval censored with right-truncation	Standard Deviation	6.98666
175	Doubly interval censored with right-truncation	Mean	14.5504
175	Doubly interval censored with right-truncation	Standard Deviation	8.09867
176	Doubly interval censored with right-truncation	Mean	14.9216
176	Doubly interval censored with right-truncation	Standard Deviation	7.38901
177	Doubly interval censored with right-truncation	Mean	15.6346
177	Doubly interval censored with right-truncation	Standard Deviation	9.21376
178	Doubly interval censored with right-truncation	Mean	14.0557
178	Doubly interval censored with right-truncation	Standard Deviation	7.21238
179	Doubly interval censored with right-truncation	Mean	14.856
179	Doubly interval censored with right-truncation	Standard Deviation	7.28615
180	Doubly interval censored with right-truncation	Mean	14.3398
180	Doubly interval censored with right-truncation	Standard Deviation	7.12497
181	Doubly interval censored with right-truncation	Mean	15.0202
181	Doubly interval censored with right-truncation	Standard Deviation	7.60569
182	Doubly interval censored with right-truncation	Mean	15.3423
182	Doubly interval censored with right-truncation	Standard Deviation	7.58
183	Doubly interval censored with right-truncation	Mean	15.2708
183	Doubly interval censored with right-truncation	Standard Deviation	6.81816
184	Doubly interval censored with right-truncation	Mean	17.2057
184	Doubly interval censored with right-truncation	Standard Deviation	9.22268
185	Doubly interval censored with right-truncation	Mean	15.8057
185	Doubly interval censored with right-truncation	Standard Deviation	7.92388
186	Doubly interval censored with right-truncation	Mean	14.2636
186	Doubly interval censored with right-truncation	Standard Deviation	7.8092
187	Doubly interval censored with right-truncation	Mean	15.7151
187	Doubly interval censored with right-truncation	Standard Deviation	8.5472
188	Doubly interval censored with right-truncation	Mean	13.9742
188	Doubly interval censored with right-truncation	Standard Deviation	6.93318
189	Doubly interval censored with right-truncation	Mean	16.8094
189	Doubly interval censored with right-truncation	Standard Deviation	9.03174
190	Doubly interval censored with right-truncation	Mean	16.5619
190	Doubly interval censored with right-truncation	Standard Deviation	9.26612
191	Doubly interval censored with right-truncation	Mean	15.8646
191	Doubly interval censored with right-truncation	Standard Deviation	9.30469
192	Doubly interval censored with right-truncation	Mean	16.3421
192	Doubly interval censored with right-truncation	Standard Deviation	8.06389
193	Doubly interval censored with right-truncation	Mean	14.9514
193	Doubly interval censored with right-truncation	Standard Deviation	8.69429
194	Doubly interval censored with right-truncation	Mean	14.9249
194	Doubly interval censored with right-truncation	Standard Deviation	7.43204
195	Doubly interval censored with right-truncation	Mean	17.2472
195	Doubly interval censored with right-truncation	Standard Deviation	9.10953
196	Doubly interval censored with right-truncation	Mean	14.1046
196	Doubly interval censored with right-truncation	Standard Deviation	6.42421
197	Doubly interval censored with right-truncation	Mean	15.2378
197	Doubly interval censored with right-truncation	Standard Deviation	8.27283
198	Doubly interval censored with right-truncation	Mean	15.1718
198	Doubly interval censored with right-truncation	Standard Deviation	7.4839
199	Doubly interval censored with right-truncation	Mean	15.5683
199	Doubly interval censored with right-truncation	Standard Deviation	7.2541
200	Doubly interval censored with right-truncation	Mean	14.1546
200	Doubly interval censored with right-truncation	Standard Deviation	7.90307
201	Doubly interval censored with right-truncation	Mean	15.3183
201	Doubly interval censored with right-truncation	Standard Deviation	7.21849
202	Doubly interval censored with right-truncation	Mean	16.0702
202	Doubly interval censored with right-truncation	Standard Deviation	8.55642
203	Doubly interval censored with right-truncation	Mean	15.5875
203	Doubly interval censored with right-truncation	Standard Deviation	8.31526
204	Doubly interval censored with right-truncation	Mean	14.4358
204	Doubly interval censored with right-truncation	Standard Deviation	7.65116
205	Doubly interval censored with right-truncation	Mean	15.1021
205	Doubly interval censored with right-truncation	Standard Deviation	7.63897
206	Doubly interval censored with right-truncation	Mean	15.569
206	Doubly interval censored with right-truncation	Standard Deviation	8.17684
207	Doubly interval censored with right-truncation	Mean	14.0731
207	Doubly interval censored with right-truncation	Standard Deviation	7.92138
208	Doubly interval censored with right-truncation	Mean	14.2459
208	Doubly interval censored with right-truncation	Standard Deviation	7.86391
209	Doubly interval censored with right-truncation	Mean	14.2779
209	Doubly interval censored with right-truncation	Standard Deviation	7.3691
210	Doubly interval censored with right-truncation	Mean	14.4604
210	Doubly interval censored with right-truncation	Standard Deviation	7.38387
211	Doubly interval censored with right-truncation	Mean	13.4683
211	Doubly interval censored with right-truncation	Standard Deviation	7.14156
212	Doubly interval censored with right-truncation	Mean	13.8212
212	Doubly interval censored with right-truncation	Standard Deviation	7.19465
213	Doubly interval censored with right-truncation	Mean	15.449
213	Doubly interval censored with right-truncation	Standard Deviation	8.16358
214	Doubly interval censored with right-truncation	Mean	15.7382
214	Doubly interval censored with right-truncation	Standard Deviation	8.30551
215	Doubly interval censored with right-truncation	Mean	14.4782
215	Doubly interval censored with right-truncation	Standard Deviation	7.25718
216	Doubly interval censored with right-truncation	Mean	15.7913
216	Doubly interval censored with right-truncation	Standard Deviation	8.34468
217	Doubly interval censored with right-truncation	Mean	14.2276
217	Doubly interval censored with right-truncation	Standard Deviation	7.10112
218	Doubly interval censored with right-truncation	Mean	15.3617
218	Doubly interval censored with right-truncation	Standard Deviation	7.89641
219	Doubly interval censored with right-truncation	Mean	14.4382
219	Doubly interval censored with right-truncation	Standard Deviation	7.25462
220	Doubly interval censored with right-truncation	Mean	14.8811
220	Doubly interval censored with right-truncation	Standard Deviation	7.52608
221	Doubly interval censored with right-truncation	Mean	14.7176
221	Doubly interval censored with right-truncation	Standard Deviation	7.50642
222	Doubly interval censored with right-truncation	Mean	14.3281
222	Doubly interval censored with right-truncation	Standard Deviation	7.32636
223	Doubly interval censored with right-truncation	Mean	15.223
223	Doubly interval censored with right-truncation	Standard Deviation	7.96091
224	Doubly interval censored with right-truncation	Mean	14.743
224	Doubly interval censored with right-truncation	Standard Deviation	7.33708
225	Doubly interval censored with right-truncation	Mean	14.6557
225	Doubly interval censored with right-truncation	Standard Deviation	7.64155
226	Doubly interval censored with right-truncation	Mean	15.7147
226	Doubly interval censored with right-truncation	Standard Deviation	8.52508
227	Doubly interval censored with right-truncation	Mean	15.0509
227	Doubly interval censored with right-truncation	Standard Deviation	7.71439
228	Doubly interval censored with right-truncation	Mean	15.0977
228	Doubly interval censored with right-truncation	Standard Deviation	7.82141
229	Doubly interval censored with right-truncation	Mean	14.464
229	Doubly interval censored with right-truncation	Standard Deviation	7.21515
230	Doubly interval censored with right-truncation	Mean	15.1723
230	Doubly interval censored with right-truncation	Standard Deviation	7.89439
231	Doubly interval censored with right-truncation	Mean	15.2279
231	Doubly interval censored with right-truncation	Standard Deviation	7.57653
232	Doubly interval censored with right-truncation	Mean	14.7119
232	Doubly interval censored with right-truncation	Standard Deviation	7.7955
233	Doubly interval censored with right-truncation	Mean	14.9421
233	Doubly interval censored with right-truncation	Standard Deviation	7.22139
234	Doubly interval censored with right-truncation	Mean	15.453
234	Doubly interval censored with right-truncation	Standard Deviation	8.70068
235	Doubly interval censored with right-truncation	Mean	14.6704
235	Doubly interval censored with right-truncation	Standard Deviation	7.64389
236	Doubly interval censored with right-truncation	Mean	14.7642
236	Doubly interval censored with right-truncation	Standard Deviation	8.52834
237	Doubly interval censored with right-truncation	Mean	14.6431
237	Doubly interval censored with right-truncation	Standard Deviation	6.83671
238	Doubly interval censored with right-truncation	Mean	15.2673
238	Doubly interval censored with right-truncation	Standard Deviation	8.17917
239	Doubly interval censored with right-truncation	Mean	14.7425
239	Doubly interval censored with right-truncation	Standard Deviation	7.12347
240	Doubly interval censored with right-truncation	Mean	15.0728
240	Doubly interval censored with right-truncation	Standard Deviation	8.47296
241	Doubly interval censored with right-truncation	Mean	14.4497
241	Doubly interval censored with right-truncation	Standard Deviation	7.66866
242	Doubly interval censored with right-truncation	Mean	14.4834
242	Doubly interval censored with right-truncation	Standard Deviation	7.64789
243	Doubly interval censored with right-truncation	Mean	15.3231
243	Doubly interval censored with right-truncation	Standard Deviation	7.44334
244	Doubly interval censored with right-truncation	Mean	15.0731
244	Doubly interval censored with right-truncation	Standard Deviation	7.68889
245	Doubly interval censored with right-truncation	Mean	14.8357
245	Doubly interval censored with right-truncation	Standard Deviation	7.30752
246	Doubly interval censored with right-truncation	Mean	15.7244
246	Doubly interval censored with right-truncation	Standard Deviation	8.17758
247	Doubly interval censored with right-truncation	Mean	15.4159
247	Doubly interval censored with right-truncation	Standard Deviation	8.09885
248	Doubly interval censored with right-truncation	Mean	14.6833
248	Doubly interval censored with right-truncation	Standard Deviation	7.42591
249	Doubly interval censored with right-truncation	Mean	14.298
249	Doubly interval censored with right-truncation	Standard Deviation	7.0272
250	Doubly interval censored with right-truncation	Mean	15.4542
250	Doubly interval censored with right-truncation	Standard Deviation	8.72843
251	Doubly interval censored with right-truncation	Mean	15.6008
251	Doubly interval censored with right-truncation	Standard Deviation	7.32387
252	Doubly interval censored with right-truncation	Mean	15.8014
252	Doubly interval censored with right-truncation	Standard Deviation	8.13141
253	Doubly interval censored with right-truncation	Mean	16.1077
253	Doubly interval censored with right-truncation	Standard Deviation	8.91039
254	Doubly interval censored with right-truncation	Mean	14.2525
254	Doubly interval censored with right-truncation	Standard Deviation	7.42037
255	Doubly interval censored with right-truncation	Mean	14.4831
255	Doubly interval censored with right-truncation	Standard Deviation	8.06529
256	Doubly interval censored with right-truncation	Mean	15.0617
256	Doubly interval censored with right-truncation	Standard Deviation	6.98566
257	Doubly interval censored with right-truncation	Mean	15.2411
257	Doubly interval censored with right-truncation	Standard Deviation	8.68407
258	Doubly interval censored with right-truncation	Mean	14.5163
258	Doubly interval censored with right-truncation	Standard Deviation	7.50354
259	Doubly interval censored with right-truncation	Mean	14.6561
259	Doubly interval censored with right-truncation	Standard Deviation	7.62599
260	Doubly interval censored with right-truncation	Mean	14.7995
260	Doubly interval censored with right-truncation	Standard Deviation	8.11686
261	Doubly interval censored with right-truncation	Mean	16.7753
261	Doubly interval censored with right-truncation	Standard Deviation	9.36403
262	Doubly interval censored with right-truncation	Mean	17.3239
262	Doubly interval censored with right-truncation	Standard Deviation	10.1735
263	Doubly interval censored with right-truncation	Mean	17.1307
263	Doubly interval censored with right-truncation	Standard Deviation	9.95338
264	Doubly interval censored with right-truncation	Mean	14.5274
264	Doubly interval censored with right-truncation	Standard Deviation	6.99936
265	Doubly interval censored with right-truncation	Mean	14.1105
265	Doubly interval censored with right-truncation	Standard Deviation	7.05392
266	Doubly interval censored with right-truncation	Mean	14.276
266	Doubly interval censored with right-truncation	Standard Deviation	7.46591
267	Doubly interval censored with right-truncation	Mean	15.3052
267	Doubly interval censored with right-truncation	Standard Deviation	7.11098
268	Doubly interval censored with right-truncation	Mean	14.9751
268	Doubly interval censored with right-truncation	Standard Deviation	8.18274
269	Doubly interval censored with right-truncation	Mean	15.651
269	Doubly interval censored with right-truncation	Standard Deviation	7.64308
270	Doubly interval censored with right-truncation	Mean	15.5124
270	Doubly interval censored with right-truncation	Standard Deviation	8.8966
271	Doubly interval censored with right-truncation	Mean	13.8784
271	Doubly interval censored with right-truncation	Standard Deviation	7.67446
272	Doubly interval censored with right-truncation	Mean	14.6905
272	Doubly interval censored with right-truncation	Standard Deviation	6.73273
273	Doubly interval censored with right-truncation	Mean	16.6505
273	Doubly interval censored with right-truncation	Standard Deviation	8.50426
274	Doubly interval censored with right-truncation	Mean	15.3534
274	Doubly interval censored with right-truncation	Standard Deviation	8.20903
275	Doubly interval censored with right-truncation	Mean	16.1305
275	Doubly interval censored with right-truncation	Standard Deviation	8.74618
276	Doubly interval censored with right-truncation	Mean	14.1941
276	Doubly interval censored with right-truncation	Standard Deviation	7.35369
277	Doubly interval censored with right-truncation	Mean	14.149
277	Doubly interval censored with right-truncation	Standard Deviation	8.04105
278	Doubly interval censored with right-truncation	Mean	15.8799
278	Doubly interval censored with right-truncation	Standard Deviation	7.56715
279	Doubly interval censored with right-truncation	Mean	15.4453
279	Doubly interval censored with right-truncation	Standard Deviation	7.26665
280	Doubly interval censored with right-truncation	Mean	14.8235
280	Doubly interval censored with right-truncation	Standard Deviation	8.64636
281	Doubly interval censored with right-truncation	Mean	13.5584
281	Doubly interval censored with right-truncation	Standard Deviation	7.84828
282	Doubly interval censored with right-truncation	Mean	13.7208
282	Doubly interval censored with right-truncation	Standard Deviation	7.38957
283	Doubly interval censored with right-truncation	Mean	15.6206
283	Doubly interval censored with right-truncation	Standard Deviation	8.63628
284	Doubly interval censored with right-truncation	Mean	13.7592
284	Doubly interval censored with right-truncation	Standard Deviation	8.30887
285	Doubly interval censored with right-truncation	Mean	14.931
285	Doubly interval censored with right-truncation	Standard Deviation	7.97296
286	Doubly interval censored with right-truncation	Mean	14.8746
286	Doubly interval censored with right-truncation	Standard Deviation	7.65913
287	Doubly interval censored with right-truncation	Mean	16.3553
287	Doubly interval censored with right-truncation	Standard Deviation	8.48219
288	Doubly interval censored with right-truncation	Mean	15.422
288	Doubly interval censored with right-truncation	Standard Deviation	7.80817
289	Doubly interval censored with right-truncation	Mean	14.2708
289	Doubly interval censored with right-truncation	Standard Deviation	7.30513
290	Doubly interval censored with right-truncation	Mean	16.1285
290	Doubly interval censored with right-truncation	Standard Deviation	9.40658
291	Doubly interval censored with right-truncation	Mean	15.4565
291	Doubly interval censored with right-truncation	Standard Deviation	8.04812
292	Doubly interval censored with right-truncation	Mean	15.3953
292	Doubly interval censored with right-truncation	Standard Deviation	8.18309
293	Doubly interval censored with right-truncation	Mean	15.8374
293	Doubly interval censored with right-truncation	Standard Deviation	8.16223
294	Doubly interval censored with right-truncation	Mean	14.3372
294	Doubly interval censored with right-truncation	Standard Deviation	7.34928
295	Doubly interval censored with right-truncation	Mean	15.5493
295	Doubly interval censored with right-truncation	Standard Deviation	8.48717
296	Doubly interval censored with right-truncation	Mean	14.5456
296	Doubly interval censored with right-truncation	Standard Deviation	6.94032
297	Doubly interval censored with right-truncation	Mean	15.7947
297	Doubly interval censored with right-truncation	Standard Deviation	8.32813
298	Doubly interval censored with right-truncation	Mean	14.3033
298	Doubly interval censored with right-truncation	Standard Deviation	7.23394
299	Doubly interval censored with right-truncation	Mean	16.0073
299	Doubly interval censored with right-truncation	Standard Deviation	8.5698
300	Doubly interval censored with right-truncation	Mean	16.3263
300	Doubly interval censored with right-truncation	Standard Deviation	8.58888
301	Doubly interval censored with right-truncation	Mean	14.8164
301	Doubly interval censored with right-truncation	Standard Deviation	7.73432
302	Doubly interval censored with right-truncation	Mean	14.5135
302	Doubly interval censored with right-truncation	Standard Deviation	6.87101
303	Doubly interval censored with right-truncation	Mean	16.8248
303	Doubly interval censored with right-truncation	Standard Deviation	9.38268
304	Doubly interval censored with right-truncation	Mean	16.6508
304	Doubly interval censored with right-truncation	Standard Deviation	8.98645
305	Doubly interval censored with right-truncation	Mean	13.669
305	Doubly interval censored with right-truncation	Standard Deviation	6.90514
306	Doubly interval censored with right-truncation	Mean	15.6637
306	Doubly interval censored with right-truncation	Standard Deviation	7.77273
307	Doubly interval censored with right-truncation	Mean	13.4198
307	Doubly interval censored with right-truncation	Standard Deviation	6.78562
308	Doubly interval censored with right-truncation	Mean	16.2515
308	Doubly interval censored with right-truncation	Standard Deviation	9.44601
309	Doubly interval censored with right-truncation	Mean	15.0533
309	Doubly interval censored with right-truncation	Standard Deviation	8.02842
310	Doubly interval censored with right-truncation	Mean	15.6292
310	Doubly interval censored with right-truncation	Standard Deviation	7.7223
311	Doubly interval censored with right-truncation	Mean	14.7684
311	Doubly interval censored with right-truncation	Standard Deviation	7.50592
312	Doubly interval censored with right-truncation	Mean	15.5149
312	Doubly interval censored with right-truncation	Standard Deviation	8.02672
313	Doubly interval censored with right-truncation	Mean	14.2736
313	Doubly interval censored with right-truncation	Standard Deviation	7.35599
314	Doubly interval censored with right-truncation	Mean	15.4153
314	Doubly interval censored with right-truncation	Standard Deviation	8.33295
315	Doubly interval censored with right-truncation	Mean	15.0131
315	Doubly interval censored with right-truncation	Standard Deviation	7.74674
316	Doubly interval censored with right-truncation	Mean	14.8436
316	Doubly interval censored with right-truncation	Standard Deviation	8.77506
317	Doubly interval censored with right-truncation	Mean	17.153
317	Doubly interval censored with right-truncation	Standard Deviation	8.65909
318	Doubly interval censored with right-truncation	Mean	14.3016
318	Doubly interval censored with right-truncation	Standard Deviation	7.33407
319	Doubly interval censored with right-truncation	Mean	15.3993
319	Doubly interval censored with right-truncation	Standard Deviation	8.23586
320	Doubly interval censored with right-truncation	Mean	13.5104
320	Doubly interval censored with right-truncation	Standard Deviation	6.89903
321	Doubly interval censored with right-truncation	Mean	14.8248
321	Doubly interval censored with right-truncation	Standard Deviation	7.5242
322	Doubly interval censored with right-truncation	Mean	15.3873
322	Doubly interval censored with right-truncation	Standard Deviation	7.95339
323	Doubly interval censored with right-truncation	Mean	14.6997
323	Doubly interval censored with right-truncation	Standard Deviation	7.53933
324	Doubly interval censored with right-truncation	Mean	15.1794
324	Doubly interval censored with right-truncation	Standard Deviation	7.66458
325	Doubly interval censored with right-truncation	Mean	14.9434
325	Doubly interval censored with right-truncation	Standard Deviation	7.74273
326	Doubly interval censored with right-truncation	Mean	13.9636
326	Doubly interval censored with right-truncation	Standard Deviation	6.90869
327	Doubly interval censored with right-truncation	Mean	13.8134
327	Doubly interval censored with right-truncation	Standard Deviation	7.04999
328	Doubly interval censored with right-truncation	Mean	15.7097
328	Doubly interval censored with right-truncation	Standard Deviation	8.57196
329	Doubly interval censored with right-truncation	Mean	14.65
329	Doubly interval censored with right-truncation	Standard Deviation	7.21067
330	Doubly interval censored with right-truncation	Mean	14.1236
330	Doubly interval censored with right-truncation	Standard Deviation	7.43041
331	Doubly interval censored with right-truncation	Mean	14.5833
331	Doubly interval censored with right-truncation	Standard Deviation	7.71036
332	Doubly interval censored with right-truncation	Mean	14.8445
332	Doubly interval censored with right-truncation	Standard Deviation	8.73247
333	Doubly interval censored with right-truncation	Mean	14.2814
333	Doubly interval censored with right-truncation	Standard Deviation	7.63921
334	Doubly interval censored with right-truncation	Mean	14.0786
334	Doubly interval censored with right-truncation	Standard Deviation	6.68592
335	Doubly interval censored with right-truncation	Mean	14.6963
335	Doubly interval censored with right-truncation	Standard Deviation	7.64948
336	Doubly interval censored with right-truncation	Mean	16.0418
336	Doubly interval censored with right-truncation	Standard Deviation	6.99287
337	Doubly interval censored with right-truncation	Mean	15.714
337	Doubly interval censored with right-truncation	Standard Deviation	6.73563
338	Doubly interval censored with right-truncation	Mean	16.9373
338	Doubly interval censored with right-truncation	Standard Deviation	8.26671
339	Doubly interval censored with right-truncation	Mean	15.7829
339	Doubly interval censored with right-truncation	Standard Deviation	9.26704
340	Doubly interval censored with right-truncation	Mean	13.6741
340	Doubly interval censored with right-truncation	Standard Deviation	7.14078
341	Doubly interval censored with right-truncation	Mean	15.375
341	Doubly interval censored with right-truncation	Standard Deviation	8.82724
342	Doubly interval censored with right-truncation	Mean	16.1119
342	Doubly interval censored with right-truncation	Standard Deviation	8.25508
343	Doubly interval censored with right-truncation	Mean	15.7122
343	Doubly interval censored with right-truncation	Standard Deviation	8.35464
344	Doubly interval censored with right-truncation	Mean	15.6634
344	Doubly interval censored with right-truncation	Standard Deviation	8.30074
345	Doubly interval censored with right-truncation	Mean	14.334
345	Doubly interval censored with right-truncation	Standard Deviation	7.44476
346	Doubly interval censored with right-truncation	Mean	16.4182
346	Doubly interval censored with right-truncation	Standard Deviation	9.07654
347	Doubly interval censored with right-truncation	Mean	13.8224
347	Doubly interval censored with right-truncation	Standard Deviation	6.69126
348	Doubly interval censored with right-truncation	Mean	13.9961
348	Doubly interval censored with right-truncation	Standard Deviation	7.03665
349	Doubly interval censored with right-truncation	Mean	16.3097
349	Doubly interval censored with right-truncation	Standard Deviation	8.52856
350	Doubly interval censored with right-truncation	Mean	14.7266
350	Doubly interval censored with right-truncation	Standard Deviation	7.33226
351	Doubly interval censored with right-truncation	Mean	14.2395
351	Doubly interval censored with right-truncation	Standard Deviation	6.95038
352	Doubly interval censored with right-truncation	Mean	16.5456
352	Doubly interval censored with right-truncation	Standard Deviation	8.95458
353	Doubly interval censored with right-truncation	Mean	14.8491
353	Doubly interval censored with right-truncation	Standard Deviation	7.46515
354	Doubly interval censored with right-truncation	Mean	15.7823
354	Doubly interval censored with right-truncation	Standard Deviation	7.92142
355	Doubly interval censored with right-truncation	Mean	15.5005
355	Doubly interval censored with right-truncation	Standard Deviation	7.74798
356	Doubly interval censored with right-truncation	Mean	15.6226
356	Doubly interval censored with right-truncation	Standard Deviation	7.59501
357	Doubly interval censored with right-truncation	Mean	15.6454
357	Doubly interval censored with right-truncation	Standard Deviation	7.99832
358	Doubly interval censored with right-truncation	Mean	14.3305
358	Doubly interval censored with right-truncation	Standard Deviation	7.06351
359	Doubly interval censored with right-truncation	Mean	15.9402
359	Doubly interval censored with right-truncation	Standard Deviation	7.93605
360	Doubly interval censored with right-truncation	Mean	13.5112
360	Doubly interval censored with right-truncation	Standard Deviation	7.38179
361	Doubly interval censored with right-truncation	Mean	14.8547
361	Doubly interval censored with right-truncation	Standard Deviation	7.97911
362	Doubly interval censored with right-truncation	Mean	14.985
362	Doubly interval censored with right-truncation	Standard Deviation	7.99351
363	Doubly interval censored with right-truncation	Mean	14.7011
363	Doubly interval censored with right-truncation	Standard Deviation	7.91139
364	Doubly interval censored with right-truncation	Mean	14.5804
364	Doubly interval censored with right-truncation	Standard Deviation	8.35907
365	Doubly interval censored with right-truncation	Mean	14.24
365	Doubly interval censored with right-truncation	Standard Deviation	8.03254
366	Doubly interval censored with right-truncation	Mean	15.2805
366	Doubly interval censored with right-truncation	Standard Deviation	7.0735
367	Doubly interval censored with right-truncation	Mean	16.3843
367	Doubly interval censored with right-truncation	Standard Deviation	8.63907
368	Doubly interval censored with right-truncation	Mean	14.0746
368	Doubly interval censored with right-truncation	Standard Deviation	6.80604
369	Doubly interval censored with right-truncation	Mean	15.6841
369	Doubly interval censored with right-truncation	Standard Deviation	8.22922
370	Doubly interval censored with right-truncation	Mean	15.1832
370	Doubly interval censored with right-truncation	Standard Deviation	7.98344
371	Doubly interval censored with right-truncation	Mean	16.0755
371	Doubly interval censored with right-truncation	Standard Deviation	8.45882
372	Doubly interval censored with right-truncation	Mean	16.0981
372	Doubly interval censored with right-truncation	Standard Deviation	7.90308
373	Doubly interval censored with right-truncation	Mean	13.6719
373	Doubly interval censored with right-truncation	Standard Deviation	6.81451
374	Doubly interval censored with right-truncation	Mean	16.7287
374	Doubly interval censored with right-truncation	Standard Deviation	8.8774
375	Doubly interval censored with right-truncation	Mean	14.9097
375	Doubly interval censored with right-truncation	Standard Deviation	7.83973
376	Doubly interval censored with right-truncation	Mean	15.4675
376	Doubly interval censored with right-truncation	Standard Deviation	7.04536
377	Doubly interval censored with right-truncation	Mean	16.1009
377	Doubly interval censored with right-truncation	Standard Deviation	7.65041
378	Doubly interval censored with right-truncation	Mean	16.5436
378	Doubly interval censored with right-truncation	Standard Deviation	8.60508
379	Doubly interval censored with right-truncation	Mean	15.8132
379	Doubly interval censored with right-truncation	Standard Deviation	7.82176
380	Doubly interval censored with right-truncation	Mean	15.1199
380	Doubly interval censored with right-truncation	Standard Deviation	8.70748
381	Doubly interval censored with right-truncation	Mean	15.7947
381	Doubly interval censored with right-truncation	Standard Deviation	7.37012
382	Doubly interval censored with right-truncation	Mean	14.7703
382	Doubly interval censored with right-truncation	Standard Deviation	7.73455
383	Doubly interval censored with right-truncation	Mean	14.9696
383	Doubly interval censored with right-truncation	Standard Deviation	7.95841
384	Doubly interval censored with right-truncation	Mean	15.0551
384	Doubly interval censored with right-truncation	Standard Deviation	7.7285
385	Doubly interval censored with right-truncation	Mean	14.4842
385	Doubly interval censored with right-truncation	Standard Deviation	7.70418
386	Doubly interval censored with right-truncation	Mean	14.9604
386	Doubly interval censored with right-truncation	Standard Deviation	7.11362
387	Doubly interval censored with right-truncation	Mean	16.1818
387	Doubly interval censored with right-truncation	Standard Deviation	8.30537
388	Doubly interval censored with right-truncation	Mean	14.3431
388	Doubly interval censored with right-truncation	Standard Deviation	7.61951
389	Doubly interval censored with right-truncation	Mean	15.4236
389	Doubly interval censored with right-truncation	Standard Deviation	8.43599
390	Doubly interval censored with right-truncation	Mean	17.2344
390	Doubly interval censored with right-truncation	Standard Deviation	9.19737
391	Doubly interval censored with right-truncation	Mean	13.12
391	Doubly interval censored with right-truncation	Standard Deviation	6.19636
392	Doubly interval censored with right-truncation	Mean	14.3852
392	Doubly interval censored with right-truncation	Standard Deviation	7.67745
393	Doubly interval censored with right-truncation	Mean	15.6214
393	Doubly interval censored with right-truncation	Standard Deviation	8.28885
394	Doubly interval censored with right-truncation	Mean	15.7943
394	Doubly interval censored with right-truncation	Standard Deviation	7.94689
395	Doubly interval censored with right-truncation	Mean	15.2139
395	Doubly interval censored with right-truncation	Standard Deviation	7.42579
396	Doubly interval censored with right-truncation	Mean	15.1638
396	Doubly interval censored with right-truncation	Standard Deviation	8.43055
397	Doubly interval censored with right-truncation	Mean	14.6999
397	Doubly interval censored with right-truncation	Standard Deviation	7.64557
398	Doubly interval censored with right-truncation	Mean	15.4132
398	Doubly interval censored with right-truncation	Standard Deviation	8.14495
399	Doubly interval censored with right-truncation	Mean	13.2893
399	Doubly interval censored with right-truncation	Standard Deviation	6.59788
400	Doubly interval censored with right-truncation	Mean	17.2136
400	Doubly interval censored with right-truncation	Standard Deviation	10.199
401	Doubly interval censored with right-truncation	Mean	15.0168
401	Doubly interval censored with right-truncation	Standard Deviation	9.02954
402	Doubly interval censored with right-truncation	Mean	15.5799
402	Doubly interval censored with right-truncation	Standard Deviation	7.51364
403	Doubly interval censored with right-truncation	Mean	15.1678
403	Doubly interval censored with right-truncation	Standard Deviation	6.93646
404	Doubly interval censored with right-truncation	Mean	15.296
404	Doubly interval censored with right-truncation	Standard Deviation	7.98299
405	Doubly interval censored with right-truncation	Mean	13.9765
405	Doubly interval censored with right-truncation	Standard Deviation	7.29458
406	Doubly interval censored with right-truncation	Mean	16.7672
406	Doubly interval censored with right-truncation	Standard Deviation	8.51914
407	Doubly interval censored with right-truncation	Mean	14.9071
407	Doubly interval censored with right-truncation	Standard Deviation	6.32579
408	Doubly interval censored with right-truncation	Mean	13.6338
408	Doubly interval censored with right-truncation	Standard Deviation	7.92947
409	Doubly interval censored with right-truncation	Mean	15.0006
409	Doubly interval censored with right-truncation	Standard Deviation	7.21514
410	Doubly interval censored with right-truncation	Mean	16.093
410	Doubly interval censored with right-truncation	Standard Deviation	8.19434
411	Doubly interval censored with right-truncation	Mean	15.9554
411	Doubly interval censored with right-truncation	Standard Deviation	8.97119
412	Doubly interval censored with right-truncation	Mean	15.3423
412	Doubly interval censored with right-truncation	Standard Deviation	8.72024
413	Doubly interval censored with right-truncation	Mean	15.6854
413	Doubly interval censored with right-truncation	Standard Deviation	7.65819
414	Doubly interval censored with right-truncation	Mean	15.3182
414	Doubly interval censored with right-truncation	Standard Deviation	9.39979
415	Doubly interval censored with right-truncation	Mean	13.5464
415	Doubly interval censored with right-truncation	Standard Deviation	7.7194
416	Doubly interval censored with right-truncation	Mean	14.8805
416	Doubly interval censored with right-truncation	Standard Deviation	8.2967
417	Doubly interval censored with right-truncation	Mean	14.8634
417	Doubly interval censored with right-truncation	Standard Deviation	7.87043
418	Doubly interval censored with right-truncation	Mean	14.6844
418	Doubly interval censored with right-truncation	Standard Deviation	6.92645
419	Doubly interval censored with right-truncation	Mean	16.3865
419	Doubly interval censored with right-truncation	Standard Deviation	7.71753
420	Doubly interval censored with right-truncation	Mean	15.1444
420	Doubly interval censored with right-truncation	Standard Deviation	7.039
421	Doubly interval censored with right-truncation	Mean	14.8539
421	Doubly interval censored with right-truncation	Standard Deviation	7.7996
422	Doubly interval censored with right-truncation	Mean	14.8929
422	Doubly interval censored with right-truncation	Standard Deviation	8.03241
423	Doubly interval censored with right-truncation	Mean	15.2799
423	Doubly interval censored with right-truncation	Standard Deviation	7.53985
424	Doubly interval censored with right-truncation	Mean	14.9391
424	Doubly interval censored with right-truncation	Standard Deviation	8.31186
425	Doubly interval censored with right-truncation	Mean	15.0291
425	Doubly interval censored with right-truncation	Standard Deviation	7.71595
426	Doubly interval censored with right-truncation	Mean	15.3389
426	Doubly interval censored with right-truncation	Standard Deviation	8.1698
427	Doubly interval censored with right-truncation	Mean	14.5975
427	Doubly interval censored with right-truncation	Standard Deviation	7.53157
428	Doubly interval censored with right-truncation	Mean	14.5107
428	Doubly interval censored with right-truncation	Standard Deviation	6.89555
429	Doubly interval censored with right-truncation	Mean	16.1228
429	Doubly interval censored with right-truncation	Standard Deviation	8.33546
430	Doubly interval censored with right-truncation	Mean	14.4402
430	Doubly interval censored with right-truncation	Standard Deviation	6.94754
431	Doubly interval censored with right-truncation	Mean	15.7028
431	Doubly interval censored with right-truncation	Standard Deviation	7.59911
432	Doubly interval censored with right-truncation	Mean	14.77
432	Doubly interval censored with right-truncation	Standard Deviation	8.02455
433	Doubly interval censored with right-truncation	Mean	14.4251
433	Doubly interval censored with right-truncation	Standard Deviation	6.46143
434	Doubly interval censored with right-truncation	Mean	16.1537
434	Doubly interval censored with right-truncation	Standard Deviation	9.024
435	Doubly interval censored with right-truncation	Mean	13.9733
435	Doubly interval censored with right-truncation	Standard Deviation	6.51733
436	Doubly interval censored with right-truncation	Mean	15.1513
436	Doubly interval censored with right-truncation	Standard Deviation	9.17627
437	Doubly interval censored with right-truncation	Mean	14.2683
437	Doubly interval censored with right-truncation	Standard Deviation	7.33814
438	Doubly interval censored with right-truncation	Mean	13.5184
438	Doubly interval censored with right-truncation	Standard Deviation	7.20793
439	Doubly interval censored with right-truncation	Mean	14.3761
439	Doubly interval censored with right-truncation	Standard Deviation	7.10163
440	Doubly interval censored with right-truncation	Mean	15.7219
440	Doubly interval censored with right-truncation	Standard Deviation	8.73975
441	Doubly interval censored with right-truncation	Mean	16.0744
441	Doubly interval censored with right-truncation	Standard Deviation	8.88484
442	Doubly interval censored with right-truncation	Mean	15.3261
442	Doubly interval censored with right-truncation	Standard Deviation	8.24364
443	Doubly interval censored with right-truncation	Mean	14.9945
443	Doubly interval censored with right-truncation	Standard Deviation	8.47616
444	Doubly interval censored with right-truncation	Mean	14.5463
444	Doubly interval censored with right-truncation	Standard Deviation	7.69194
445	Doubly interval censored with right-truncation	Mean	15.0956
445	Doubly interval censored with right-truncation	Standard Deviation	8.04697
446	Doubly interval censored with right-truncation	Mean	15.6811
446	Doubly interval censored with right-truncation	Standard Deviation	8.58496
447	Doubly interval censored with right-truncation	Mean	15.8117
447	Doubly interval censored with right-truncation	Standard Deviation	7.88142
448	Doubly interval censored with right-truncation	Mean	15.6141
448	Doubly interval censored with right-truncation	Standard Deviation	9.07148
449	Doubly interval censored with right-truncation	Mean	14.8576
449	Doubly interval censored with right-truncation	Standard Deviation	6.99945
450	Doubly interval censored with right-truncation	Mean	13.6041
450	Doubly interval censored with right-truncation	Standard Deviation	7.16249
451	Doubly interval censored with right-truncation	Mean	17.0598
451	Doubly interval censored with right-truncation	Standard Deviation	9.59703
452	Doubly interval censored with right-truncation	Mean	16.2899
452	Doubly interval censored with right-truncation	Standard Deviation	9.54435
453	Doubly interval censored with right-truncation	Mean	15.2641
453	Doubly interval censored with right-truncation	Standard Deviation	8.07346
454	Doubly interval censored with right-truncation	Mean	14.6222
454	Doubly interval censored with right-truncation	Standard Deviation	7.83456
455	Doubly interval censored with right-truncation	Mean	14.9089
455	Doubly interval censored with right-truncation	Standard Deviation	7.97214
456	Doubly interval censored with right-truncation	Mean	16.8253
456	Doubly interval censored with right-truncation	Standard Deviation	8.24813
457	Doubly interval censored with right-truncation	Mean	12.5006
457	Doubly interval censored with right-truncation	Standard Deviation	7.07461
458	Doubly interval censored with right-truncation	Mean	16.8759
458	Doubly interval censored with right-truncation	Standard Deviation	8.52858
459	Doubly interval censored with right-truncation	Mean	15.4518
459	Doubly interval censored with right-truncation	Standard Deviation	8.97012
460	Doubly interval censored with right-truncation	Mean	15.6309
460	Doubly interval censored with right-truncation	Standard Deviation	7.01467
461	Doubly interval censored with right-truncation	Mean	13.7158
461	Doubly interval censored with right-truncation	Standard Deviation	7.90827
462	Doubly interval censored with right-truncation	Mean	13.6619
462	Doubly interval censored with right-truncation	Standard Deviation	7.83699
463	Doubly interval censored with right-truncation	Mean	16.2873
463	Doubly interval censored with right-truncation	Standard Deviation	8.39168
464	Doubly interval censored with right-truncation	Mean	14.4444
464	Doubly interval censored with right-truncation	Standard Deviation	7.66197
465	Doubly interval censored with right-truncation	Mean	15.1981
465	Doubly interval censored with right-truncation	Standard Deviation	8.35098
466	Doubly interval censored with right-truncation	Mean	15.1617
466	Doubly interval censored with right-truncation	Standard Deviation	7.81087
467	Doubly interval censored with right-truncation	Mean	15.8702
467	Doubly interval censored with right-truncation	Standard Deviation	7.6052
468	Doubly interval censored with right-truncation	Mean	14.6698
468	Doubly interval censored with right-truncation	Standard Deviation	7.0812
469	Doubly interval censored with right-truncation	Mean	14.4299
469	Doubly interval censored with right-truncation	Standard Deviation	7.39721
470	Doubly interval censored with right-truncation	Mean	14.7559
470	Doubly interval censored with right-truncation	Standard Deviation	7.50365
471	Doubly interval censored with right-truncation	Mean	14.9885
471	Doubly interval censored with right-truncation	Standard Deviation	8.27066
472	Doubly interval censored with right-truncation	Mean	14.356
472	Doubly interval censored with right-truncation	Standard Deviation	7.40514
473	Doubly interval censored with right-truncation	Mean	14.4955
473	Doubly interval censored with right-truncation	Standard Deviation	7.07955
474	Doubly interval censored with right-truncation	Mean	15.6988
474	Doubly interval censored with right-truncation	Standard Deviation	8.46472
475	Doubly interval censored with right-truncation	Mean	17.0011
475	Doubly interval censored with right-truncation	Standard Deviation	9.03208
476	Doubly interval censored with right-truncation	Mean	14.2191
476	Doubly interval censored with right-truncation	Standard Deviation	7.39604
477	Doubly interval censored with right-truncation	Mean	15.7007
477	Doubly interval censored with right-truncation	Standard Deviation	8.49971
478	Doubly interval censored with right-truncation	Mean	15.6052
478	Doubly interval censored with right-truncation	Standard Deviation	7.56007
479	Doubly interval censored with right-truncation	Mean	15.5828
479	Doubly interval censored with right-truncation	Standard Deviation	9.31141
480	Doubly interval censored with right-truncation	Mean	15.1251
480	Doubly interval censored with right-truncation	Standard Deviation	7.59826
481	Doubly interval censored with right-truncation	Mean	15.2035
481	Doubly interval censored with right-truncation	Standard Deviation	7.58565
482	Doubly interval censored with right-truncation	Mean	15.2502
482	Doubly interval censored with right-truncation	Standard Deviation	8.18995
483	Doubly interval censored with right-truncation	Mean	15.8134
483	Doubly interval censored with right-truncation	Standard Deviation	8.55381
484	Doubly interval censored with right-truncation	Mean	14.9476
484	Doubly interval censored with right-truncation	Standard Deviation	8.71417
485	Doubly interval censored with right-truncation	Mean	15.1629
485	Doubly interval censored with right-truncation	Standard Deviation	7.43291
486	Doubly interval censored with right-truncation	Mean	14.6101
486	Doubly interval censored with right-truncation	Standard Deviation	7.31799
487	Doubly interval censored with right-truncation	Mean	13.6142
487	Doubly interval censored with right-truncation	Standard Deviation	6.9814
488	Doubly interval censored with right-truncation	Mean	15.1359
488	Doubly interval censored with right-truncation	Standard Deviation	7.40085
489	Doubly interval censored with right-truncation	Mean	15.5399
489	Doubly interval censored with right-truncation	Standard Deviation	7.47413
490	Doubly interval censored with right-truncation	Mean	15.7748
490	Doubly interval censored with right-truncation	Standard Deviation	8.85664
491	Doubly interval censored with right-truncation	Mean	16.0648
491	Doubly interval censored with right-truncation	Standard Deviation	8.35376
492	Doubly interval censored with right-truncation	Mean	16.8747
492	Doubly interval censored with right-truncation	Standard Deviation	8.59073
493	Doubly interval censored with right-truncation	Mean	16.6832
493	Doubly interval censored with right-truncation	Standard Deviation	8.19784
494	Doubly interval censored with right-truncation	Mean	14.4556
494	Doubly interval censored with right-truncation	Standard Deviation	8.18245
495	Doubly interval censored with right-truncation	Mean	16.7739
495	Doubly interval censored with right-truncation	Standard Deviation	7.97621
496	Doubly interval censored with right-truncation	Mean	16.6426
496	Doubly interval censored with right-truncation	Standard Deviation	8.22647
497	Doubly interval censored with right-truncation	Mean	14.5836
497	Doubly interval censored with right-truncation	Standard Deviation	6.85131
498	Doubly interval censored with right-truncation	Mean	15.9574
498	Doubly interval censored with right-truncation	Standard Deviation	8.20306
499	Doubly interval censored with right-truncation	Mean	14.3611
499	Doubly interval censored with right-truncation	Standard Deviation	7.90816
500	Doubly interval censored with right-truncation	Mean	14.653
500	Doubly interval censored with right-truncation	Standard Deviation	8.1296
501	Doubly interval censored with right-truncation	Mean	14.9202
501	Doubly interval censored with right-truncation	Standard Deviation	7.00179
502	Doubly interval censored with right-truncation	Mean	15.0564
502	Doubly interval censored with right-truncation	Standard Deviation	8.01232
503	Doubly interval censored with right-truncation	Mean	14.5401
503	Doubly interval censored with right-truncation	Standard Deviation	7.56811
504	Doubly interval censored with right-truncation	Mean	15.743
504	Doubly interval censored with right-truncation	Standard Deviation	8.04821
505	Doubly interval censored with right-truncation	Mean	13.6008
505	Doubly interval censored with right-truncation	Standard Deviation	7.85042
506	Doubly interval censored with right-truncation	Mean	14.8818
506	Doubly interval censored with right-truncation	Standard Deviation	7.45563
507	Doubly interval censored with right-truncation	Mean	15.4656
507	Doubly interval censored with right-truncation	Standard Deviation	7.59611
508	Doubly interval censored with right-truncation	Mean	16.0671
508	Doubly interval censored with right-truncation	Standard Deviation	8.57576
509	Doubly interval censored with right-truncation	Mean	15.3705
509	Doubly interval censored with right-truncation	Standard Deviation	8.0919
510	Doubly interval censored with right-truncation	Mean	15.7628
510	Doubly interval censored with right-truncation	Standard Deviation	8.62399
511	Doubly interval censored with right-truncation	Mean	14.8995
511	Doubly interval censored with right-truncation	Standard Deviation	7.49663
512	Doubly interval censored with right-truncation	Mean	13.7588
512	Doubly interval censored with right-truncation	Standard Deviation	6.75125
513	Doubly interval censored with right-truncation	Mean	13.834
513	Doubly interval censored with right-truncation	Standard Deviation	7.0745
514	Doubly interval censored with right-truncation	Mean	15.892
514	Doubly interval censored with right-truncation	Standard Deviation	7.79732
515	Doubly interval censored with right-truncation	Mean	15.293
515	Doubly interval censored with right-truncation	Standard Deviation	6.9196
516	Doubly interval censored with right-truncation	Mean	15.0677
516	Doubly interval censored with right-truncation	Standard Deviation	8.869
517	Doubly interval censored with right-truncation	Mean	14.2822
517	Doubly interval censored with right-truncation	Standard Deviation	6.55246
518	Doubly interval censored with right-truncation	Mean	14.8185
518	Doubly interval censored with right-truncation	Standard Deviation	7.88491
519	Doubly interval censored with right-truncation	Mean	14.3726
519	Doubly interval censored with right-truncation	Standard Deviation	7.32792
520	Doubly interval censored with right-truncation	Mean	14.6582
520	Doubly interval censored with right-truncation	Standard Deviation	7.65834
521	Doubly interval censored with right-truncation	Mean	15.2312
521	Doubly interval censored with right-truncation	Standard Deviation	7.36275
522	Doubly interval censored with right-truncation	Mean	16.2371
522	Doubly interval censored with right-truncation	Standard Deviation	7.44035
523	Doubly interval censored with right-truncation	Mean	14.5967
523	Doubly interval censored with right-truncation	Standard Deviation	7.08918
524	Doubly interval censored with right-truncation	Mean	16.0352
524	Doubly interval censored with right-truncation	Standard Deviation	7.929
525	Doubly interval censored with right-truncation	Mean	16.6466
525	Doubly interval censored with right-truncation	Standard Deviation	8.28487
526	Doubly interval censored with right-truncation	Mean	15.3213
526	Doubly interval censored with right-truncation	Standard Deviation	7.23873
527	Doubly interval censored with right-truncation	Mean	15.4217
527	Doubly interval censored with right-truncation	Standard Deviation	8.94488
528	Doubly interval censored with right-truncation	Mean	14.9833
528	Doubly interval censored with right-truncation	Standard Deviation	7.08465
529	Doubly interval censored with right-truncation	Mean	14.146
529	Doubly interval censored with right-truncation	Standard Deviation	7.64851
530	Doubly interval censored with right-truncation	Mean	15.018
530	Doubly interval censored with right-truncation	Standard Deviation	7.54005
531	Doubly interval censored with right-truncation	Mean	14.5582
531	Doubly interval censored with right-truncation	Standard Deviation	7.0603
532	Doubly interval censored with right-truncation	Mean	14.6219
532	Doubly interval censored with right-truncation	Standard Deviation	7.33727
533	Doubly interval censored with right-truncation	Mean	15.0601
533	Doubly interval censored with right-truncation	Standard Deviation	8.3726
534	Doubly interval censored with right-truncation	Mean	14.9415
534	Doubly interval censored with right-truncation	Standard Deviation	7.00587
535	Doubly interval censored with right-truncation	Mean	14.3726
535	Doubly interval censored with right-truncation	Standard Deviation	6.76363
536	Doubly interval censored with right-truncation	Mean	16.559
536	Doubly interval censored with right-truncation	Standard Deviation	8.9258
537	Doubly interval censored with right-truncation	Mean	15.56
537	Doubly interval censored with right-truncation	Standard Deviation	8.52769
538	Doubly interval censored with right-truncation	Mean	16.3201
538	Doubly interval censored with right-truncation	Standard Deviation	8.90291
539	Doubly interval censored with right-truncation	Mean	14.0164
539	Doubly interval censored with right-truncation	Standard Deviation	7.21882
540	Doubly interval censored with right-truncation	Mean	16.0946
540	Doubly interval censored with right-truncation	Standard Deviation	8.78166
541	Doubly interval censored with right-truncation	Mean	13.313
541	Doubly interval censored with right-truncation	Standard Deviation	7.48341
542	Doubly interval censored with right-truncation	Mean	14.9435
542	Doubly interval censored with right-truncation	Standard Deviation	7.2217
543	Doubly interval censored with right-truncation	Mean	15.5259
543	Doubly interval censored with right-truncation	Standard Deviation	8.52639
544	Doubly interval censored with right-truncation	Mean	14.8615
544	Doubly interval censored with right-truncation	Standard Deviation	7.49391
545	Doubly interval censored with right-truncation	Mean	14.8656
545	Doubly interval censored with right-truncation	Standard Deviation	6.93249
546	Doubly interval censored with right-truncation	Mean	16.0105
546	Doubly interval censored with right-truncation	Standard Deviation	7.8099
547	Doubly interval censored with right-truncation	Mean	15.7845
547	Doubly interval censored with right-truncation	Standard Deviation	9.17896
548	Doubly interval censored with right-truncation	Mean	14.5431
548	Doubly interval censored with right-truncation	Standard Deviation	8.36813
549	Doubly interval censored with right-truncation	Mean	16.0188
549	Doubly interval censored with right-truncation	Standard Deviation	7.63013
550	Doubly interval censored with right-truncation	Mean	13.85
550	Doubly interval censored with right-truncation	Standard Deviation	7.58366
551	Doubly interval censored with right-truncation	Mean	15.1371
551	Doubly interval censored with right-truncation	Standard Deviation	8.52534
552	Doubly interval censored with right-truncation	Mean	15.3494
552	Doubly interval censored with right-truncation	Standard Deviation	7.45207
553	Doubly interval censored with right-truncation	Mean	15.6557
553	Doubly interval censored with right-truncation	Standard Deviation	8.75719
554	Doubly interval censored with right-truncation	Mean	15.1316
554	Doubly interval censored with right-truncation	Standard Deviation	7.97471
555	Doubly interval censored with right-truncation	Mean	15.0088
555	Doubly interval censored with right-truncation	Standard Deviation	8.47527
556	Doubly interval censored with right-truncation	Mean	15.8761
556	Doubly interval censored with right-truncation	Standard Deviation	8.22588
557	Doubly interval censored with right-truncation	Mean	15.3115
557	Doubly interval censored with right-truncation	Standard Deviation	8.44175
558	Doubly interval censored with right-truncation	Mean	13.052
558	Doubly interval censored with right-truncation	Standard Deviation	6.40261
559	Doubly interval censored with right-truncation	Mean	16.0154
559	Doubly interval censored with right-truncation	Standard Deviation	7.19694
560	Doubly interval censored with right-truncation	Mean	14.8359
560	Doubly interval censored with right-truncation	Standard Deviation	6.96476
561	Doubly interval censored with right-truncation	Mean	14.5215
561	Doubly interval censored with right-truncation	Standard Deviation	7.42876
562	Doubly interval censored with right-truncation	Mean	16.0033
562	Doubly interval censored with right-truncation	Standard Deviation	9.21663
563	Doubly interval censored with right-truncation	Mean	13.8509
563	Doubly interval censored with right-truncation	Standard Deviation	7.08884
564	Doubly interval censored with right-truncation	Mean	16.4331
564	Doubly interval censored with right-truncation	Standard Deviation	8.15299
565	Doubly interval censored with right-truncation	Mean	15.7716
565	Doubly interval censored with right-truncation	Standard Deviation	9.40862
566	Doubly interval censored with right-truncation	Mean	13.3219
566	Doubly interval censored with right-truncation	Standard Deviation	7.01988
567	Doubly interval censored with right-truncation	Mean	15.9462
567	Doubly interval censored with right-truncation	Standard Deviation	9.68962
568	Doubly interval censored with right-truncation	Mean	13.745
568	Doubly interval censored with right-truncation	Standard Deviation	7.43177
569	Doubly interval censored with right-truncation	Mean	14.3416
569	Doubly interval censored with right-truncation	Standard Deviation	7.90392
570	Doubly interval censored with right-truncation	Mean	16.6285
570	Doubly interval censored with right-truncation	Standard Deviation	8.49654
571	Doubly interval censored with right-truncation	Mean	15.3092
571	Doubly interval censored with right-truncation	Standard Deviation	7.20571
572	Doubly interval censored with right-truncation	Mean	15.1702
572	Doubly interval censored with right-truncation	Standard Deviation	7.07863
573	Doubly interval censored with right-truncation	Mean	14.8424
573	Doubly interval censored with right-truncation	Standard Deviation	6.8819
574	Doubly interval censored with right-truncation	Mean	14.0411
574	Doubly interval censored with right-truncation	Standard Deviation	7.99351
575	Doubly interval censored with right-truncation	Mean	14.8866
575	Doubly interval censored with right-truncation	Standard Deviation	8.99606
576	Doubly interval censored with right-truncation	Mean	15.1329
576	Doubly interval censored with right-truncation	Standard Deviation	8.60908
577	Doubly interval censored with right-truncation	Mean	13.7227
577	Doubly interval censored with right-truncation	Standard Deviation	7.56136
578	Doubly interval censored with right-truncation	Mean	16.0252
578	Doubly interval censored with right-truncation	Standard Deviation	7.55888
579	Doubly interval censored with right-truncation	Mean	14.0302
579	Doubly interval censored with right-truncation	Standard Deviation	7.40619
580	Doubly interval censored with right-truncation	Mean	15.7228
580	Doubly interval censored with right-truncation	Standard Deviation	8.39375
581	Doubly interval censored with right-truncation	Mean	14.747
581	Doubly interval censored with right-truncation	Standard Deviation	7.4338
582	Doubly interval censored with right-truncation	Mean	14.6298
582	Doubly interval censored with right-truncation	Standard Deviation	8.30177
583	Doubly interval censored with right-truncation	Mean	15.3729
583	Doubly interval censored with right-truncation	Standard Deviation	7.05941
584	Doubly interval censored with right-truncation	Mean	15.3525
584	Doubly interval censored with right-truncation	Standard Deviation	8.89068
585	Doubly interval censored with right-truncation	Mean	13.8504
585	Doubly interval censored with right-truncation	Standard Deviation	7.37435
586	Doubly interval censored with right-truncation	Mean	15.5033
586	Doubly interval censored with right-truncation	Standard Deviation	8.31647
587	Doubly interval censored with right-truncation	Mean	15.1189
587	Doubly interval censored with right-truncation	Standard Deviation	7.43308
588	Doubly interval censored with right-truncation	Mean	15.7699
588	Doubly interval censored with right-truncation	Standard Deviation	7.45967
589	Doubly interval censored with right-truncation	Mean	15.5133
589	Doubly interval censored with right-truncation	Standard Deviation	7.49754
590	Doubly interval censored with right-truncation	Mean	16.3317
590	Doubly interval censored with right-truncation	Standard Deviation	7.96528
591	Doubly interval censored with right-truncation	Mean	14.8733
591	Doubly interval censored with right-truncation	Standard Deviation	7.03917
592	Doubly interval censored with right-truncation	Mean	14.5906
592	Doubly interval censored with right-truncation	Standard Deviation	7.216
593	Doubly interval censored with right-truncation	Mean	15.5126
593	Doubly interval censored with right-truncation	Standard Deviation	7.99851
594	Doubly interval censored with right-truncation	Mean	14.7273
594	Doubly interval censored with right-truncation	Standard Deviation	7.64058
595	Doubly interval censored with right-truncation	Mean	15.6097
595	Doubly interval censored with right-truncation	Standard Deviation	8.16834
596	Doubly interval censored with right-truncation	Mean	14.0898
596	Doubly interval censored with right-truncation	Standard Deviation	7.77669
597	Doubly interval censored with right-truncation	Mean	14.784
597	Doubly interval censored with right-truncation	Standard Deviation	8.41635
598	Doubly interval censored with right-truncation	Mean	14.4671
598	Doubly interval censored with right-truncation	Standard Deviation	9.04459
599	Doubly interval censored with right-truncation	Mean	13.7512
599	Doubly interval censored with right-truncation	Standard Deviation	8.39765
600	Doubly interval censored with right-truncation	Mean	14.7707
600	Doubly interval censored with right-truncation	Standard Deviation	9.12099
601	Doubly interval censored with right-truncation	Mean	13.8734
601	Doubly interval censored with right-truncation	Standard Deviation	8.10018
602	Doubly interval censored with right-truncation	Mean	14.821
602	Doubly interval censored with right-truncation	Standard Deviation	6.72511
603	Doubly interval censored with right-truncation	Mean	14.753
603	Doubly interval censored with right-truncation	Standard Deviation	6.60256
604	Doubly interval censored with right-truncation	Mean	13.0258
604	Doubly interval censored with right-truncation	Standard Deviation	7.86042
605	Doubly interval censored with right-truncation	Mean	15.753
605	Doubly interval censored with right-truncation	Standard Deviation	7.23285
606	Doubly interval censored with right-truncation	Mean	14.3141
606	Doubly interval censored with right-truncation	Standard Deviation	9.48095
607	Doubly interval censored with right-truncation	Mean	14.6732
607	Doubly interval censored with right-truncation	Standard Deviation	8.42332
608	Doubly interval censored with right-truncation	Mean	15.1815
608	Doubly interval censored with right-truncation	Standard Deviation	7.85701
609	Doubly interval censored with right-truncation	Mean	15.2631
609	Doubly interval censored with right-truncation	Standard Deviation	7.48204
610	Doubly interval censored with right-truncation	Mean	15.3515
610	Doubly interval censored with right-truncation	Standard Deviation	7.79435
611	Doubly interval censored with right-truncation	Mean	16.4831
611	Doubly interval censored with right-truncation	Standard Deviation	8.28576
612	Doubly interval censored with right-truncation	Mean	15.2151
612	Doubly interval censored with right-truncation	Standard Deviation	8.37333
613	Doubly interval censored with right-truncation	Mean	15.0424
613	Doubly interval censored with right-truncation	Standard Deviation	7.39628
614	Doubly interval censored with right-truncation	Mean	15.3701
614	Doubly interval censored with right-truncation	Standard Deviation	7.80226
615	Doubly interval censored with right-truncation	Mean	14.8403
615	Doubly interval censored with right-truncation	Standard Deviation	6.84929
616	Doubly interval censored with right-truncation	Mean	14.6842
616	Doubly interval censored with right-truncation	Standard Deviation	7.9672
617	Doubly interval censored with right-truncation	Mean	15.0747
617	Doubly interval censored with right-truncation	Standard Deviation	7.96055
618	Doubly interval censored with right-truncation	Mean	16.0652
618	Doubly interval censored with right-truncation	Standard Deviation	8.32336
619	Doubly interval censored with right-truncation	Mean	15.2087
619	Doubly interval censored with right-truncation	Standard Deviation	7.14159
620	Doubly interval censored with right-truncation	Mean	16.2857
620	Doubly interval censored with right-truncation	Standard Deviation	7.4463
621	Doubly interval censored with right-truncation	Mean	15.5661
621	Doubly interval censored with right-truncation	Standard Deviation	7.05292
622	Doubly interval censored with right-truncation	Mean	15.2475
622	Doubly interval censored with right-truncation	Standard Deviation	7.06659
623	Doubly interval censored with right-truncation	Mean	15.3339
623	Doubly interval censored with right-truncation	Standard Deviation	7.82529
624	Doubly interval censored with right-truncation	Mean	14.5987
624	Doubly interval censored with right-truncation	Standard Deviation	7.34434
625	Doubly interval censored with right-truncation	Mean	15.1449
625	Doubly interval censored with right-truncation	Standard Deviation	8.98333
626	Doubly interval censored with right-truncation	Mean	15.7829
626	Doubly interval censored with right-truncation	Standard Deviation	7.42107
627	Doubly interval censored with right-truncation	Mean	16.0852
627	Doubly interval censored with right-truncation	Standard Deviation	7.45818
628	Doubly interval censored with right-truncation	Mean	13.4634
628	Doubly interval censored with right-truncation	Standard Deviation	7.53982
629	Doubly interval censored with right-truncation	Mean	16.0616
629	Doubly interval censored with right-truncation	Standard Deviation	9.36151
630	Doubly interval censored with right-truncation	Mean	14.7727
630	Doubly interval censored with right-truncation	Standard Deviation	7.06272
631	Doubly interval censored with right-truncation	Mean	15.2678
631	Doubly interval censored with right-truncation	Standard Deviation	8.13976
632	Doubly interval censored with right-truncation	Mean	14.3232
632	Doubly interval censored with right-truncation	Standard Deviation	7.57869
633	Doubly interval censored with right-truncation	Mean	13.4594
633	Doubly interval censored with right-truncation	Standard Deviation	7.15148
634	Doubly interval censored with right-truncation	Mean	14.6593
634	Doubly interval censored with right-truncation	Standard Deviation	6.97271
635	Doubly interval censored with right-truncation	Mean	14.6052
635	Doubly interval censored with right-truncation	Standard Deviation	7.46567
636	Doubly interval censored with right-truncation	Mean	15.1082
636	Doubly interval censored with right-truncation	Standard Deviation	6.96038
637	Doubly interval censored with right-truncation	Mean	15.4571
637	Doubly interval censored with right-truncation	Standard Deviation	9.32682
638	Doubly interval censored with right-truncation	Mean	15.8698
638	Doubly interval censored with right-truncation	Standard Deviation	7.4756
639	Doubly interval censored with right-truncation	Mean	16.2745
639	Doubly interval censored with right-truncation	Standard Deviation	8.07358
640	Doubly interval censored with right-truncation	Mean	13.3431
640	Doubly interval censored with right-truncation	Standard Deviation	6.99923
641	Doubly interval censored with right-truncation	Mean	16.1841
641	Doubly interval censored with right-truncation	Standard Deviation	9.91666
642	Doubly interval censored with right-truncation	Mean	14.4352
642	Doubly interval censored with right-truncation	Standard Deviation	7.77619
643	Doubly interval censored with right-truncation	Mean	15.5836
643	Doubly interval censored with right-truncation	Standard Deviation	8.51915
644	Doubly interval censored with right-truncation	Mean	14.4221
644	Doubly interval censored with right-truncation	Standard Deviation	7.3586
645	Doubly interval censored with right-truncation	Mean	15.8825
645	Doubly interval censored with right-truncation	Standard Deviation	8.61368
646	Doubly interval censored with right-truncation	Mean	14.8386
646	Doubly interval censored with right-truncation	Standard Deviation	8.1858
647	Doubly interval censored with right-truncation	Mean	13.8955
647	Doubly interval censored with right-truncation	Standard Deviation	7.9219
648	Doubly interval censored with right-truncation	Mean	14.9276
648	Doubly interval censored with right-truncation	Standard Deviation	8.22032
649	Doubly interval censored with right-truncation	Mean	13.9022
649	Doubly interval censored with right-truncation	Standard Deviation	7.27064
650	Doubly interval censored with right-truncation	Mean	15.9868
650	Doubly interval censored with right-truncation	Standard Deviation	8.69201
651	Doubly interval censored with right-truncation	Mean	14.208
651	Doubly interval censored with right-truncation	Standard Deviation	7.00795
652	Doubly interval censored with right-truncation	Mean	14.8115
652	Doubly interval censored with right-truncation	Standard Deviation	6.77474
653	Doubly interval censored with right-truncation	Mean	15.7303
653	Doubly interval censored with right-truncation	Standard Deviation	7.8049
654	Doubly interval censored with right-truncation	Mean	15.2041
654	Doubly interval censored with right-truncation	Standard Deviation	8.39563
655	Doubly interval censored with right-truncation	Mean	14.7444
655	Doubly interval censored with right-truncation	Standard Deviation	6.5011
656	Doubly interval censored with right-truncation	Mean	16.0329
656	Doubly interval censored with right-truncation	Standard Deviation	7.89571
657	Doubly interval censored with right-truncation	Mean	14.5195
657	Doubly interval censored with right-truncation	Standard Deviation	7.33995
658	Doubly interval censored with right-truncation	Mean	15.9927
658	Doubly interval censored with right-truncation	Standard Deviation	8.96373
659	Doubly interval censored with right-truncation	Mean	14.2507
659	Doubly interval censored with right-truncation	Standard Deviation	7.56207
660	Doubly interval censored with right-truncation	Mean	15.2377
660	Doubly interval censored with right-truncation	Standard Deviation	8.38371
661	Doubly interval censored with right-truncation	Mean	14.0975
661	Doubly interval censored with right-truncation	Standard Deviation	7.51223
662	Doubly interval censored with right-truncation	Mean	14.119
662	Doubly interval censored with right-truncation	Standard Deviation	7.16938
663	Doubly interval censored with right-truncation	Mean	14.9597
663	Doubly interval censored with right-truncation	Standard Deviation	7.79857
664	Doubly interval censored with right-truncation	Mean	13.8315
664	Doubly interval censored with right-truncation	Standard Deviation	6.51232
665	Doubly interval censored with right-truncation	Mean	17.1116
665	Doubly interval censored with right-truncation	Standard Deviation	9.41315
666	Doubly interval censored with right-truncation	Mean	13.4452
666	Doubly interval censored with right-truncation	Standard Deviation	6.62095
667	Doubly interval censored with right-truncation	Mean	17.0822
667	Doubly interval censored with right-truncation	Standard Deviation	9.81253
668	Doubly interval censored with right-truncation	Mean	16.2271
668	Doubly interval censored with right-truncation	Standard Deviation	8.27502
669	Doubly interval censored with right-truncation	Mean	13.9539
669	Doubly interval censored with right-truncation	Standard Deviation	6.66598
670	Doubly interval censored with right-truncation	Mean	16.5328
670	Doubly interval censored with right-truncation	Standard Deviation	9.00667
671	Doubly interval censored with right-truncation	Mean	14.8972
671	Doubly interval censored with right-truncation	Standard Deviation	7.72414
672	Doubly interval censored with right-truncation	Mean	15.0994
672	Doubly interval censored with right-truncation	Standard Deviation	7.74843
673	Doubly interval censored with right-truncation	Mean	15.637
673	Doubly interval censored with right-truncation	Standard Deviation	7.23425
674	Doubly interval censored with right-truncation	Mean	14.6806
674	Doubly interval censored with right-truncation	Standard Deviation	7.1434
675	Doubly interval censored with right-truncation	Mean	14.3166
675	Doubly interval censored with right-truncation	Standard Deviation	6.60291
676	Doubly interval censored with right-truncation	Mean	14.0198
676	Doubly interval censored with right-truncation	Standard Deviation	7.39423
677	Doubly interval censored with right-truncation	Mean	15.5899
677	Doubly interval censored with right-truncation	Standard Deviation	8.7199
678	Doubly interval censored with right-truncation	Mean	14.7963
678	Doubly interval censored with right-truncation	Standard Deviation	7.60972
679	Doubly interval censored with right-truncation	Mean	14.4094
679	Doubly interval censored with right-truncation	Standard Deviation	7.33518
680	Doubly interval censored with right-truncation	Mean	15.0857
680	Doubly interval censored with right-truncation	Standard Deviation	8.76408
681	Doubly interval censored with right-truncation	Mean	14.9052
681	Doubly interval censored with right-truncation	Standard Deviation	8.72694
682	Doubly interval censored with right-truncation	Mean	13.9855
682	Doubly interval censored with right-truncation	Standard Deviation	7.723
683	Doubly interval censored with right-truncation	Mean	15.4091
683	Doubly interval censored with right-truncation	Standard Deviation	7.65739
684	Doubly interval censored with right-truncation	Mean	15.2067
684	Doubly interval censored with right-truncation	Standard Deviation	7.86768
685	Doubly interval censored with right-truncation	Mean	15.6659
685	Doubly interval censored with right-truncation	Standard Deviation	8.6306
686	Doubly interval censored with right-truncation	Mean	15.9499
686	Doubly interval censored with right-truncation	Standard Deviation	9.0817
687	Doubly interval censored with right-truncation	Mean	13.9571
687	Doubly interval censored with right-truncation	Standard Deviation	7.12388
688	Doubly interval censored with right-truncation	Mean	13.9054
688	Doubly interval censored with right-truncation	Standard Deviation	6.31309
689	Doubly interval censored with right-truncation	Mean	16.4478
689	Doubly interval censored with right-truncation	Standard Deviation	9.05074
690	Doubly interval censored with right-truncation	Mean	14.0693
690	Doubly interval censored with right-truncation	Standard Deviation	6.83254
691	Doubly interval censored with right-truncation	Mean	15.2821
691	Doubly interval censored with right-truncation	Standard Deviation	8.01702
692	Doubly interval censored with right-truncation	Mean	14.6586
692	Doubly interval censored with right-truncation	Standard Deviation	7.76557
693	Doubly interval censored with right-truncation	Mean	15.6655
693	Doubly interval censored with right-truncation	Standard Deviation	7.92197
694	Doubly interval censored with right-truncation	Mean	15.1736
694	Doubly interval censored with right-truncation	Standard Deviation	7.89259
695	Doubly interval censored with right-truncation	Mean	14.4436
695	Doubly interval censored with right-truncation	Standard Deviation	7.14274
696	Doubly interval censored with right-truncation	Mean	15.8486
696	Doubly interval censored with right-truncation	Standard Deviation	8.86854
697	Doubly interval censored with right-truncation	Mean	13.8253
697	Doubly interval censored with right-truncation	Standard Deviation	6.8952
698	Doubly interval censored with right-truncation	Mean	15.3445
698	Doubly interval censored with right-truncation	Standard Deviation	7.63265
699	Doubly interval censored with right-truncation	Mean	16.0078
699	Doubly interval censored with right-truncation	Standard Deviation	7.55493
700	Doubly interval censored with right-truncation	Mean	14.2172
700	Doubly interval censored with right-truncation	Standard Deviation	8.27893
701	Doubly interval censored with right-truncation	Mean	15.3921
701	Doubly interval censored with right-truncation	Standard Deviation	7.13758
702	Doubly interval censored with right-truncation	Mean	15.9295
702	Doubly interval censored with right-truncation	Standard Deviation	9.07503
703	Doubly interval censored with right-truncation	Mean	16.0391
703	Doubly interval censored with right-truncation	Standard Deviation	8.15432
704	Doubly interval censored with right-truncation	Mean	14.9139
704	Doubly interval censored with right-truncation	Standard Deviation	7.84858
705	Doubly interval censored with right-truncation	Mean	15.0489
705	Doubly interval censored with right-truncation	Standard Deviation	7.0129
706	Doubly interval censored with right-truncation	Mean	14.8029
706	Doubly interval censored with right-truncation	Standard Deviation	8.14032
707	Doubly interval censored with right-truncation	Mean	15.5342
707	Doubly interval censored with right-truncation	Standard Deviation	7.87597
708	Doubly interval censored with right-truncation	Mean	13.9714
708	Doubly interval censored with right-truncation	Standard Deviation	6.97695
709	Doubly interval censored with right-truncation	Mean	14.8796
709	Doubly interval censored with right-truncation	Standard Deviation	7.09979
710	Doubly interval censored with right-truncation	Mean	15.4183
710	Doubly interval censored with right-truncation	Standard Deviation	8.10283
711	Doubly interval censored with right-truncation	Mean	16.7637
711	Doubly interval censored with right-truncation	Standard Deviation	7.42681
712	Doubly interval censored with right-truncation	Mean	13.5429
712	Doubly interval censored with right-truncation	Standard Deviation	8.97983
713	Doubly interval censored with right-truncation	Mean	13.6416
713	Doubly interval censored with right-truncation	Standard Deviation	8.59789
714	Doubly interval censored with right-truncation	Mean	15.9501
714	Doubly interval censored with right-truncation	Standard Deviation	7.26676
715	Doubly interval censored with right-truncation	Mean	13.7154
715	Doubly interval censored with right-truncation	Standard Deviation	7.66723
716	Doubly interval censored with right-truncation	Mean	13.9967
716	Doubly interval censored with right-truncation	Standard Deviation	6.31185
717	Doubly interval censored with right-truncation	Mean	13.6952
717	Doubly interval censored with right-truncation	Standard Deviation	7.31272
718	Doubly interval censored with right-truncation	Mean	15.467
718	Doubly interval censored with right-truncation	Standard Deviation	7.20803
719	Doubly interval censored with right-truncation	Mean	15.2214
719	Doubly interval censored with right-truncation	Standard Deviation	7.3563
720	Doubly interval censored with right-truncation	Mean	15.4428
720	Doubly interval censored with right-truncation	Standard Deviation	7.72251
721	Doubly interval censored with right-truncation	Mean	17.2307
721	Doubly interval censored with right-truncation	Standard Deviation	10.2981
722	Doubly interval censored with right-truncation	Mean	12.7234
722	Doubly interval censored with right-truncation	Standard Deviation	6.49624
723	Doubly interval censored with right-truncation	Mean	14.41
723	Doubly interval censored with right-truncation	Standard Deviation	6.2171
724	Doubly interval censored with right-truncation	Mean	14.7861
724	Doubly interval censored with right-truncation	Standard Deviation	8.77613
725	Doubly interval censored with right-truncation	Mean	13.3487
725	Doubly interval censored with right-truncation	Standard Deviation	6.73076
726	Doubly interval censored with right-truncation	Mean	13.3283
726	Doubly interval censored with right-truncation	Standard Deviation	7.08877
727	Doubly interval censored with right-truncation	Mean	16.0436
727	Doubly interval censored with right-truncation	Standard Deviation	7.66132
728	Doubly interval censored with right-truncation	Mean	15.2674
728	Doubly interval censored with right-truncation	Standard Deviation	8.7539
729	Doubly interval censored with right-truncation	Mean	13.3965
729	Doubly interval censored with right-truncation	Standard Deviation	7.4524
730	Doubly interval censored with right-truncation	Mean	16.1205
730	Doubly interval censored with right-truncation	Standard Deviation	9.28411
731	Doubly interval censored with right-truncation	Mean	13.2236
731	Doubly interval censored with right-truncation	Standard Deviation	7.80928
732	Doubly interval censored with right-truncation	Mean	16.3009
732	Doubly interval censored with right-truncation	Standard Deviation	7.50334
733	Doubly interval censored with right-truncation	Mean	15.3805
733	Doubly interval censored with right-truncation	Standard Deviation	6.72669
734	Doubly interval censored with right-truncation	Mean	15.005
734	Doubly interval censored with right-truncation	Standard Deviation	9.04537
735	Doubly interval censored with right-truncation	Mean	16.2763
735	Doubly interval censored with right-truncation	Standard Deviation	7.69886
736	Doubly interval censored with right-truncation	Mean	14.7351
736	Doubly interval censored with right-truncation	Standard Deviation	6.70095
737	Doubly interval censored with right-truncation	Mean	14.6025
737	Doubly interval censored with right-truncation	Standard Deviation	8.08976
738	Doubly interval censored with right-truncation	Mean	14.4756
738	Doubly interval censored with right-truncation	Standard Deviation	7.33706
739	Doubly interval censored with right-truncation	Mean	14.7634
739	Doubly interval censored with right-truncation	Standard Deviation	7.67507
740	Doubly interval censored with right-truncation	Mean	14.8958
740	Doubly interval censored with right-truncation	Standard Deviation	7.83886
741	Doubly interval censored with right-truncation	Mean	14.441
741	Doubly interval censored with right-truncation	Standard Deviation	8.34374
742	Doubly interval censored with right-truncation	Mean	14.6903
742	Doubly interval censored with right-truncation	Standard Deviation	8.14018
743	Doubly interval censored with right-truncation	Mean	16.0787
743	Doubly interval censored with right-truncation	Standard Deviation	8.22829
744	Doubly interval censored with right-truncation	Mean	16.0822
744	Doubly interval censored with right-truncation	Standard Deviation	9.2804
745	Doubly interval censored with right-truncation	Mean	16.9225
745	Doubly interval censored with right-truncation	Standard Deviation	9.15991
746	Doubly interval censored with right-truncation	Mean	14.1806
746	Doubly interval censored with right-truncation	Standard Deviation	6.22748
747	Doubly interval censored with right-truncation	Mean	14.814
747	Doubly interval censored with right-truncation	Standard Deviation	8.66124
748	Doubly interval censored with right-truncation	Mean	14.0669
748	Doubly interval censored with right-truncation	Standard Deviation	7.79277
749	Doubly interval censored with right-truncation	Mean	15.1822
749	Doubly interval censored with right-truncation	Standard Deviation	7.88026
750	Doubly interval censored with right-truncation	Mean	15.5623
750	Doubly interval censored with right-truncation	Standard Deviation	8.53296
751	Doubly interval censored with right-truncation	Mean	14.8915
751	Doubly interval censored with right-truncation	Standard Deviation	8.32797
752	Doubly interval censored with right-truncation	Mean	15.5851
752	Doubly interval censored with right-truncation	Standard Deviation	7.60428
753	Doubly interval censored with right-truncation	Mean	14.773
753	Doubly interval censored with right-truncation	Standard Deviation	7.70468
754	Doubly interval censored with right-truncation	Mean	16.4412
754	Doubly interval censored with right-truncation	Standard Deviation	8.82106
755	Doubly interval censored with right-truncation	Mean	14.3226
755	Doubly interval censored with right-truncation	Standard Deviation	7.03941
756	Doubly interval censored with right-truncation	Mean	14.0761
756	Doubly interval censored with right-truncation	Standard Deviation	6.50769
757	Doubly interval censored with right-truncation	Mean	16.3427
757	Doubly interval censored with right-truncation	Standard Deviation	8.94899
758	Doubly interval censored with right-truncation	Mean	13.6682
758	Doubly interval censored with right-truncation	Standard Deviation	6.7541
759	Doubly interval censored with right-truncation	Mean	16.4424
759	Doubly interval censored with right-truncation	Standard Deviation	8.88148
760	Doubly interval censored with right-truncation	Mean	15.9644
760	Doubly interval censored with right-truncation	Standard Deviation	8.50924
761	Doubly interval censored with right-truncation	Mean	15.1742
761	Doubly interval censored with right-truncation	Standard Deviation	7.19533
762	Doubly interval censored with right-truncation	Mean	14.6274
762	Doubly interval censored with right-truncation	Standard Deviation	8.06331
763	Doubly interval censored with right-truncation	Mean	14.8029
763	Doubly interval censored with right-truncation	Standard Deviation	7.24084
764	Doubly interval censored with right-truncation	Mean	14.8814
764	Doubly interval censored with right-truncation	Standard Deviation	8.20201
765	Doubly interval censored with right-truncation	Mean	14.5759
765	Doubly interval censored with right-truncation	Standard Deviation	7.97111
766	Doubly interval censored with right-truncation	Mean	14.6523
766	Doubly interval censored with right-truncation	Standard Deviation	8.38592
767	Doubly interval censored with right-truncation	Mean	15.5557
767	Doubly interval censored with right-truncation	Standard Deviation	7.26298
768	Doubly interval censored with right-truncation	Mean	16.5193
768	Doubly interval censored with right-truncation	Standard Deviation	7.1143
769	Doubly interval censored with right-truncation	Mean	13.6309
769	Doubly interval censored with right-truncation	Standard Deviation	7.45215
770	Doubly interval censored with right-truncation	Mean	15.3018
770	Doubly interval censored with right-truncation	Standard Deviation	7.06683
771	Doubly interval censored with right-truncation	Mean	15.0429
771	Doubly interval censored with right-truncation	Standard Deviation	7.01968
772	Doubly interval censored with right-truncation	Mean	15.5785
772	Doubly interval censored with right-truncation	Standard Deviation	7.80443
773	Doubly interval censored with right-truncation	Mean	15.7498
773	Doubly interval censored with right-truncation	Standard Deviation	7.11909
774	Doubly interval censored with right-truncation	Mean	15.5592
774	Doubly interval censored with right-truncation	Standard Deviation	7.56452
775	Doubly interval censored with right-truncation	Mean	14.8416
775	Doubly interval censored with right-truncation	Standard Deviation	7.65185
776	Doubly interval censored with right-truncation	Mean	16.0137
776	Doubly interval censored with right-truncation	Standard Deviation	8.03224
777	Doubly interval censored with right-truncation	Mean	14.7672
777	Doubly interval censored with right-truncation	Standard Deviation	7.19082
778	Doubly interval censored with right-truncation	Mean	15.1664
778	Doubly interval censored with right-truncation	Standard Deviation	8.34922
779	Doubly interval censored with right-truncation	Mean	14.4696
779	Doubly interval censored with right-truncation	Standard Deviation	6.78904
780	Doubly interval censored with right-truncation	Mean	15.8111
780	Doubly interval censored with right-truncation	Standard Deviation	8.30172
781	Doubly interval censored with right-truncation	Mean	15.7856
781	Doubly interval censored with right-truncation	Standard Deviation	8.14324
782	Doubly interval censored with right-truncation	Mean	13.6636
782	Doubly interval censored with right-truncation	Standard Deviation	7.42224
783	Doubly interval censored with right-truncation	Mean	16.3912
783	Doubly interval censored with right-truncation	Standard Deviation	8.89735
784	Doubly interval censored with right-truncation	Mean	13.8829
784	Doubly interval censored with right-truncation	Standard Deviation	6.92801
785	Doubly interval censored with right-truncation	Mean	13.7653
785	Doubly interval censored with right-truncation	Standard Deviation	6.8179
786	Doubly interval censored with right-truncation	Mean	16.943
786	Doubly interval censored with right-truncation	Standard Deviation	8.98621
787	Doubly interval censored with right-truncation	Mean	13.6026
787	Doubly interval censored with right-truncation	Standard Deviation	7.2777
788	Doubly interval censored with right-truncation	Mean	15.6002
788	Doubly interval censored with right-truncation	Standard Deviation	9.37314
789	Doubly interval censored with right-truncation	Mean	16.0565
789	Doubly interval censored with right-truncation	Standard Deviation	8.01309
790	Doubly interval censored with right-truncation	Mean	14.3227
790	Doubly interval censored with right-truncation	Standard Deviation	7.33675
791	Doubly interval censored with right-truncation	Mean	15.2746
791	Doubly interval censored with right-truncation	Standard Deviation	7.24266
792	Doubly interval censored with right-truncation	Mean	14.144
792	Doubly interval censored with right-truncation	Standard Deviation	8.20377
793	Doubly interval censored with right-truncation	Mean	15.0702
793	Doubly interval censored with right-truncation	Standard Deviation	7.76269
794	Doubly interval censored with right-truncation	Mean	14.7977
794	Doubly interval censored with right-truncation	Standard Deviation	7.82889
795	Doubly interval censored with right-truncation	Mean	14.9352
795	Doubly interval censored with right-truncation	Standard Deviation	7.5071
796	Doubly interval censored with right-truncation	Mean	13.6014
796	Doubly interval censored with right-truncation	Standard Deviation	7.04412
797	Doubly interval censored with right-truncation	Mean	13.7156
797	Doubly interval censored with right-truncation	Standard Deviation	7.31353
798	Doubly interval censored with right-truncation	Mean	16.4659
798	Doubly interval censored with right-truncation	Standard Deviation	10.0648
799	Doubly interval censored with right-truncation	Mean	15.5746
799	Doubly interval censored with right-truncation	Standard Deviation	7.29101
800	Doubly interval censored with right-truncation	Mean	14.6805
800	Doubly interval censored with right-truncation	Standard Deviation	8.47503
801	Doubly interval censored with right-truncation	Mean	14.572
801	Doubly interval censored with right-truncation	Standard Deviation	7.98626
802	Doubly interval censored with right-truncation	Mean	16.0486
802	Doubly interval censored with right-truncation	Standard Deviation	7.5898
803	Doubly interval censored with right-truncation	Mean	15.2522
803	Doubly interval censored with right-truncation	Standard Deviation	9.26263
804	Doubly interval censored with right-truncation	Mean	16.3689
804	Doubly interval censored with right-truncation	Standard Deviation	7.7695
805	Doubly interval censored with right-truncation	Mean	14.3684
805	Doubly interval censored with right-truncation	Standard Deviation	7.8766
806	Doubly interval censored with right-truncation	Mean	15.0619
806	Doubly interval censored with right-truncation	Standard Deviation	7.02136
807	Doubly interval censored with right-truncation	Mean	16.3028
807	Doubly interval censored with right-truncation	Standard Deviation	9.0221
808	Doubly interval censored with right-truncation	Mean	14.7398
808	Doubly interval censored with right-truncation	Standard Deviation	7.33086
809	Doubly interval censored with right-truncation	Mean	14.8118
809	Doubly interval censored with right-truncation	Standard Deviation	7.49608
810	Doubly interval censored with right-truncation	Mean	15.9578
810	Doubly interval censored with right-truncation	Standard Deviation	8.11319
811	Doubly interval censored with right-truncation	Mean	14.6461
811	Doubly interval censored with right-truncation	Standard Deviation	7.65692
812	Doubly interval censored with right-truncation	Mean	14.5564
812	Doubly interval censored with right-truncation	Standard Deviation	7.83327
813	Doubly interval censored with right-truncation	Mean	15.3706
813	Doubly interval censored with right-truncation	Standard Deviation	8.42032
814	Doubly interval censored with right-truncation	Mean	16.3382
814	Doubly interval censored with right-truncation	Standard Deviation	9.82721
815	Doubly interval censored with right-truncation	Mean	16.7847
815	Doubly interval censored with right-truncation	Standard Deviation	8.29442
816	Doubly interval censored with right-truncation	Mean	15.2286
816	Doubly interval censored with right-truncation	Standard Deviation	7.77622
817	Doubly interval censored with right-truncation	Mean	15.0577
817	Doubly interval censored with right-truncation	Standard Deviation	7.24532
818	Doubly interval censored with right-truncation	Mean	15.5968
818	Doubly interval censored with right-truncation	Standard Deviation	7.91678
819	Doubly interval censored with right-truncation	Mean	14.2041
819	Doubly interval censored with right-truncation	Standard Deviation	7.64853
820	Doubly interval censored with right-truncation	Mean	15.586
820	Doubly interval censored with right-truncation	Standard Deviation	7.78581
821	Doubly interval censored with right-truncation	Mean	14.137
821	Doubly interval censored with right-truncation	Standard Deviation	6.97532
822	Doubly interval censored with right-truncation	Mean	16.0361
822	Doubly interval censored with right-truncation	Standard Deviation	9.193
823	Doubly interval censored with right-truncation	Mean	15.1279
823	Doubly interval censored with right-truncation	Standard Deviation	7.78062
824	Doubly interval censored with right-truncation	Mean	14.8115
824	Doubly interval censored with right-truncation	Standard Deviation	7.16442
825	Doubly interval censored with right-truncation	Mean	16.7805
825	Doubly interval censored with right-truncation	Standard Deviation	9.72279
826	Doubly interval censored with right-truncation	Mean	13.3644
826	Doubly interval censored with right-truncation	Standard Deviation	6.789
827	Doubly interval censored with right-truncation	Mean	15.2423
827	Doubly interval censored with right-truncation	Standard Deviation	7.68799
828	Doubly interval censored with right-truncation	Mean	14.2472
828	Doubly interval censored with right-truncation	Standard Deviation	7.04777
829	Doubly interval censored with right-truncation	Mean	14.9856
829	Doubly interval censored with right-truncation	Standard Deviation	7.17727
830	Doubly interval censored with right-truncation	Mean	13.5015
830	Doubly interval censored with right-truncation	Standard Deviation	7.51964
831	Doubly interval censored with right-truncation	Mean	16.7298
831	Doubly interval censored with right-truncation	Standard Deviation	8.08301
832	Doubly interval censored with right-truncation	Mean	13.4323
832	Doubly interval censored with right-truncation	Standard Deviation	6.67464
833	Doubly interval censored with right-truncation	Mean	15.7979
833	Doubly interval censored with right-truncation	Standard Deviation	8.22716
834	Doubly interval censored with right-truncation	Mean	14.955
834	Doubly interval censored with right-truncation	Standard Deviation	7.79445
835	Doubly interval censored with right-truncation	Mean	15.0283
835	Doubly interval censored with right-truncation	Standard Deviation	7.61692
836	Doubly interval censored with right-truncation	Mean	15.6575
836	Doubly interval censored with right-truncation	Standard Deviation	8.74796
837	Doubly interval censored with right-truncation	Mean	15.528
837	Doubly interval censored with right-truncation	Standard Deviation	9.29216
838	Doubly interval censored with right-truncation	Mean	14.2108
838	Doubly interval censored with right-truncation	Standard Deviation	7.23489
839	Doubly interval censored with right-truncation	Mean	14.87
839	Doubly interval censored with right-truncation	Standard Deviation	7.13928
840	Doubly interval censored with right-truncation	Mean	15.9746
840	Doubly interval censored with right-truncation	Standard Deviation	8.27375
841	Doubly interval censored with right-truncation	Mean	14.3349
841	Doubly interval censored with right-truncation	Standard Deviation	7.26219
842	Doubly interval censored with right-truncation	Mean	14.9672
842	Doubly interval censored with right-truncation	Standard Deviation	8.06797
843	Doubly interval censored with right-truncation	Mean	15.8379
843	Doubly interval censored with right-truncation	Standard Deviation	8.06298
844	Doubly interval censored with right-truncation	Mean	15.0194
844	Doubly interval censored with right-truncation	Standard Deviation	7.85457
845	Doubly interval censored with right-truncation	Mean	15.4768
845	Doubly interval censored with right-truncation	Standard Deviation	8.02225
846	Doubly interval censored with right-truncation	Mean	15.2967
846	Doubly interval censored with right-truncation	Standard Deviation	7.4278
847	Doubly interval censored with right-truncation	Mean	14.8191
847	Doubly interval censored with right-truncation	Standard Deviation	7.6588
848	Doubly interval censored with right-truncation	Mean	16.1702
848	Doubly interval censored with right-truncation	Standard Deviation	7.51395
849	Doubly interval censored with right-truncation	Mean	15.4786
849	Doubly interval censored with right-truncation	Standard Deviation	8.74925
850	Doubly interval censored with right-truncation	Mean	15.2773
850	Doubly interval censored with right-truncation	Standard Deviation	7.06473
851	Doubly interval censored with right-truncation	Mean	16.0078
851	Doubly interval censored with right-truncation	Standard Deviation	8.06593
852	Doubly interval censored with right-truncation	Mean	14.9358
852	Doubly interval censored with right-truncation	Standard Deviation	8.19078
853	Doubly interval censored with right-truncation	Mean	14.627
853	Doubly interval censored with right-truncation	Standard Deviation	7.56131
854	Doubly interval censored with right-truncation	Mean	16.7915
854	Doubly interval censored with right-truncation	Standard Deviation	8.2631
855	Doubly interval censored with right-truncation	Mean	14.324
855	Doubly interval censored with right-truncation	Standard Deviation	6.66989
856	Doubly interval censored with right-truncation	Mean	15.742
856	Doubly interval censored with right-truncation	Standard Deviation	7.49185
857	Doubly interval censored with right-truncation	Mean	15.4587
857	Doubly interval censored with right-truncation	Standard Deviation	7.62083
858	Doubly interval censored with right-truncation	Mean	15.2532
858	Doubly interval censored with right-truncation	Standard Deviation	7.2322
859	Doubly interval censored with right-truncation	Mean	15.3515
859	Doubly interval censored with right-truncation	Standard Deviation	9.27387
860	Doubly interval censored with right-truncation	Mean	13.6745
860	Doubly interval censored with right-truncation	Standard Deviation	7.86401
861	Doubly interval censored with right-truncation	Mean	15.3325
861	Doubly interval censored with right-truncation	Standard Deviation	9.31671
862	Doubly interval censored with right-truncation	Mean	13.7562
862	Doubly interval censored with right-truncation	Standard Deviation	7.42981
863	Doubly interval censored with right-truncation	Mean	16.5418
863	Doubly interval censored with right-truncation	Standard Deviation	7.86601
864	Doubly interval censored with right-truncation	Mean	14.8282
864	Doubly interval censored with right-truncation	Standard Deviation	6.82489
865	Doubly interval censored with right-truncation	Mean	15.9113
865	Doubly interval censored with right-truncation	Standard Deviation	9.31125
866	Doubly interval censored with right-truncation	Mean	15.5083
866	Doubly interval censored with right-truncation	Standard Deviation	7.72595
867	Doubly interval censored with right-truncation	Mean	14.7452
867	Doubly interval censored with right-truncation	Standard Deviation	8.18649
868	Doubly interval censored with right-truncation	Mean	15.5657
868	Doubly interval censored with right-truncation	Standard Deviation	6.83243
869	Doubly interval censored with right-truncation	Mean	13.8553
869	Doubly interval censored with right-truncation	Standard Deviation	7.93008
870	Doubly interval censored with right-truncation	Mean	16.2775
870	Doubly interval censored with right-truncation	Standard Deviation	7.73204
871	Doubly interval censored with right-truncation	Mean	14.8794
871	Doubly interval censored with right-truncation	Standard Deviation	8.82466
872	Doubly interval censored with right-truncation	Mean	16.2827
872	Doubly interval censored with right-truncation	Standard Deviation	9.71881
873	Doubly interval censored with right-truncation	Mean	17.052
873	Doubly interval censored with right-truncation	Standard Deviation	9.382
874	Doubly interval censored with right-truncation	Mean	14.9519
874	Doubly interval censored with right-truncation	Standard Deviation	7.69032
875	Doubly interval censored with right-truncation	Mean	16.6918
875	Doubly interval censored with right-truncation	Standard Deviation	8.69144
876	Doubly interval censored with right-truncation	Mean	17.8332
876	Doubly interval censored with right-truncation	Standard Deviation	9.82701
877	Doubly interval censored with right-truncation	Mean	15.4483
877	Doubly interval censored with right-truncation	Standard Deviation	8.54563
878	Doubly interval censored with right-truncation	Mean	15.8594
878	Doubly interval censored with right-truncation	Standard Deviation	8.27869
879	Doubly interval censored with right-truncation	Mean	15.9223
879	Doubly interval censored with right-truncation	Standard Deviation	8.7177
880	Doubly interval censored with right-truncation	Mean	13.3133
880	Doubly interval censored with right-truncation	Standard Deviation	6.27414
881	Doubly interval censored with right-truncation	Mean	17.8789
881	Doubly interval censored with right-truncation	Standard Deviation	10.1083
882	Doubly interval censored with right-truncation	Mean	15.1467
882	Doubly interval censored with right-truncation	Standard Deviation	7.81126
883	Doubly interval censored with right-truncation	Mean	14.9958
883	Doubly interval censored with right-truncation	Standard Deviation	7.65801
884	Doubly interval censored with right-truncation	Mean	14.7837
884	Doubly interval censored with right-truncation	Standard Deviation	7.70979
885	Doubly interval censored with right-truncation	Mean	15.3165
885	Doubly interval censored with right-truncation	Standard Deviation	7.76846
886	Doubly interval censored with right-truncation	Mean	14.8005
886	Doubly interval censored with right-truncation	Standard Deviation	7.65317
887	Doubly interval censored with right-truncation	Mean	14.0144
887	Doubly interval censored with right-truncation	Standard Deviation	6.59082
888	Doubly interval censored with right-truncation	Mean	15.5179
888	Doubly interval censored with right-truncation	Standard Deviation	10.0189
889	Doubly interval censored with right-truncation	Mean	15.8851
889	Doubly interval censored with right-truncation	Standard Deviation	9.78243
890	Doubly interval censored with right-truncation	Mean	15.1875
890	Doubly interval censored with right-truncation	Standard Deviation	7.27573
891	Doubly interval censored with right-truncation	Mean	16.186
891	Doubly interval censored with right-truncation	Standard Deviation	8.88424
892	Doubly interval censored with right-truncation	Mean	14.5367
892	Doubly interval censored with right-truncation	Standard Deviation	7.08478
893	Doubly interval censored with right-truncation	Mean	15.9015
893	Doubly interval censored with right-truncation	Standard Deviation	8.64904
894	Doubly interval censored with right-truncation	Mean	14.532
894	Doubly interval censored with right-truncation	Standard Deviation	7.87995
895	Doubly interval censored with right-truncation	Mean	14.69
895	Doubly interval censored with right-truncation	Standard Deviation	8.17797
896	Doubly interval censored with right-truncation	Mean	15.0002
896	Doubly interval censored with right-truncation	Standard Deviation	7.91891
897	Doubly interval censored with right-truncation	Mean	14.7839
897	Doubly interval censored with right-truncation	Standard Deviation	7.81727
898	Doubly interval censored with right-truncation	Mean	14.3434
898	Doubly interval censored with right-truncation	Standard Deviation	7.69618
899	Doubly interval censored with right-truncation	Mean	15.3357
899	Doubly interval censored with right-truncation	Standard Deviation	8.16437
900	Doubly interval censored with right-truncation	Mean	15.9201
900	Doubly interval censored with right-truncation	Standard Deviation	7.40333
901	Doubly interval censored with right-truncation	Mean	13.7298
901	Doubly interval censored with right-truncation	Standard Deviation	7.24318
902	Doubly interval censored with right-truncation	Mean	15.6522
902	Doubly interval censored with right-truncation	Standard Deviation	7.66352
903	Doubly interval censored with right-truncation	Mean	16.4994
903	Doubly interval censored with right-truncation	Standard Deviation	9.874
904	Doubly interval censored with right-truncation	Mean	16.5721
904	Doubly interval censored with right-truncation	Standard Deviation	8.2071
905	Doubly interval censored with right-truncation	Mean	15.21
905	Doubly interval censored with right-truncation	Standard Deviation	6.63406
906	Doubly interval censored with right-truncation	Mean	16.1677
906	Doubly interval censored with right-truncation	Standard Deviation	7.90516
907	Doubly interval censored with right-truncation	Mean	14.4516
907	Doubly interval censored with right-truncation	Standard Deviation	8.13627
908	Doubly interval censored with right-truncation	Mean	13.716
908	Doubly interval censored with right-truncation	Standard Deviation	6.80428
909	Doubly interval censored with right-truncation	Mean	16.3816
909	Doubly interval censored with right-truncation	Standard Deviation	9.70097
910	Doubly interval censored with right-truncation	Mean	15.6876
910	Doubly interval censored with right-truncation	Standard Deviation	7.8143
911	Doubly interval censored with right-truncation	Mean	15.0659
911	Doubly interval censored with right-truncation	Standard Deviation	7.33501
912	Doubly interval censored with right-truncation	Mean	15.946
912	Doubly interval censored with right-truncation	Standard Deviation	8.03704
913	Doubly interval censored with right-truncation	Mean	13.6821
913	Doubly interval censored with right-truncation	Standard Deviation	6.57211
914	Doubly interval censored with right-truncation	Mean	15.5074
914	Doubly interval censored with right-truncation	Standard Deviation	7.68525
915	Doubly interval censored with right-truncation	Mean	14.064
915	Doubly interval censored with right-truncation	Standard Deviation	7.74904
916	Doubly interval censored with right-truncation	Mean	14.9874
916	Doubly interval censored with right-truncation	Standard Deviation	7.53896
917	Doubly interval censored with right-truncation	Mean	14.5159
917	Doubly interval censored with right-truncation	Standard Deviation	6.71743
918	Doubly interval censored with right-truncation	Mean	15.2369
918	Doubly interval censored with right-truncation	Standard Deviation	8.46523
919	Doubly interval censored with right-truncation	Mean	14.2268
919	Doubly interval censored with right-truncation	Standard Deviation	7.79468
920	Doubly interval censored with right-truncation	Mean	14.9342
920	Doubly interval censored with right-truncation	Standard Deviation	7.46234
921	Doubly interval censored with right-truncation	Mean	16.0663
921	Doubly interval censored with right-truncation	Standard Deviation	9.25426
922	Doubly interval censored with right-truncation	Mean	16.6173
922	Doubly interval censored with right-truncation	Standard Deviation	8.73827
923	Doubly interval censored with right-truncation	Mean	14.9907
923	Doubly interval censored with right-truncation	Standard Deviation	7.40791
924	Doubly interval censored with right-truncation	Mean	14.4098
924	Doubly interval censored with right-truncation	Standard Deviation	8.7098
925	Doubly interval censored with right-truncation	Mean	13.9797
925	Doubly interval censored with right-truncation	Standard Deviation	8.44728
926	Doubly interval censored with right-truncation	Mean	15.4144
926	Doubly interval censored with right-truncation	Standard Deviation	6.898
927	Doubly interval censored with right-truncation	Mean	15.9375
927	Doubly interval censored with right-truncation	Standard Deviation	7.26327
928	Doubly interval censored with right-truncation	Mean	15.0794
928	Doubly interval censored with right-truncation	Standard Deviation	7.66044
929	Doubly interval censored with right-truncation	Mean	15.6055
929	Doubly interval censored with right-truncation	Standard Deviation	8.0546
930	Doubly interval censored with right-truncation	Mean	16.1959
930	Doubly interval censored with right-truncation	Standard Deviation	7.75775
931	Doubly interval censored with right-truncation	Mean	15.4189
931	Doubly interval censored with right-truncation	Standard Deviation	7.53419
932	Doubly interval censored with right-truncation	Mean	15.0153
932	Doubly interval censored with right-truncation	Standard Deviation	7.61921
933	Doubly interval censored with right-truncation	Mean	14.7994
933	Doubly interval censored with right-truncation	Standard Deviation	8.34732
934	Doubly interval censored with right-truncation	Mean	14.2591
934	Doubly interval censored with right-truncation	Standard Deviation	7.46999
935	Doubly interval censored with right-truncation	Mean	14.008
935	Doubly interval censored with right-truncation	Standard Deviation	8.47249
936	Doubly interval censored with right-truncation	Mean	15.5566
936	Doubly interval censored with right-truncation	Standard Deviation	7.75542
937	Doubly interval censored with right-truncation	Mean	15.3004
937	Doubly interval censored with right-truncation	Standard Deviation	8.65238
938	Doubly interval censored with right-truncation	Mean	14.942
938	Doubly interval censored with right-truncation	Standard Deviation	6.95041
939	Doubly interval censored with right-truncation	Mean	14.6933
939	Doubly interval censored with right-truncation	Standard Deviation	7.88548
940	Doubly interval censored with right-truncation	Mean	14.8734
940	Doubly interval censored with right-truncation	Standard Deviation	8.07926
941	Doubly interval censored with right-truncation	Mean	14.7956
941	Doubly interval censored with right-truncation	Standard Deviation	7.70596
942	Doubly interval censored with right-truncation	Mean	14.9841
942	Doubly interval censored with right-truncation	Standard Deviation	8.1681
943	Doubly interval censored with right-truncation	Mean	15.1256
943	Doubly interval censored with right-truncation	Standard Deviation	7.50418
944	Doubly interval censored with right-truncation	Mean	15.487
944	Doubly interval censored with right-truncation	Standard Deviation	7.60767
945	Doubly interval censored with right-truncation	Mean	16.0912
945	Doubly interval censored with right-truncation	Standard Deviation	8.3431
946	Doubly interval censored with right-truncation	Mean	14.428
946	Doubly interval censored with right-truncation	Standard Deviation	7.20834
947	Doubly interval censored with right-truncation	Mean	16.4053
947	Doubly interval censored with right-truncation	Standard Deviation	8.7427
948	Doubly interval censored with right-truncation	Mean	16.5214
948	Doubly interval censored with right-truncation	Standard Deviation	8.06604
949	Doubly interval censored with right-truncation	Mean	14.7191
949	Doubly interval censored with right-truncation	Standard Deviation	6.99186
950	Doubly interval censored with right-truncation	Mean	14.94
950	Doubly interval censored with right-truncation	Standard Deviation	8.41955
951	Doubly interval censored with right-truncation	Mean	13.5677
951	Doubly interval censored with right-truncation	Standard Deviation	7.66276
952	Doubly interval censored with right-truncation	Mean	15.3074
952	Doubly interval censored with right-truncation	Standard Deviation	6.93808
953	Doubly interval censored with right-truncation	Mean	16.4694
953	Doubly interval censored with right-truncation	Standard Deviation	8.14978
954	Doubly interval censored with right-truncation	Mean	17.5999
954	Doubly interval censored with right-truncation	Standard Deviation	8.10276
955	Doubly interval censored with right-truncation	Mean	13.5098
955	Doubly interval censored with right-truncation	Standard Deviation	8.59824
956	Doubly interval censored with right-truncation	Mean	14.3674
956	Doubly interval censored with right-truncation	Standard Deviation	9.35522
957	Doubly interval censored with right-truncation	Mean	14.4669
957	Doubly interval censored with right-truncation	Standard Deviation	6.94434
958	Doubly interval censored with right-truncation	Mean	14.3452
958	Doubly interval censored with right-truncation	Standard Deviation	7.66885
959	Doubly interval censored with right-truncation	Mean	17.6168
959	Doubly interval censored with right-truncation	Standard Deviation	7.9177
960	Doubly interval censored with right-truncation	Mean	15.0942
960	Doubly interval censored with right-truncation	Standard Deviation	8.83115
961	Doubly interval censored with right-truncation	Mean	16.3094
961	Doubly interval censored with right-truncation	Standard Deviation	8.16297
962	Doubly interval censored with right-truncation	Mean	15.2638
962	Doubly interval censored with right-truncation	Standard Deviation	8.95527
963	Doubly interval censored with right-truncation	Mean	14.6555
963	Doubly interval censored with right-truncation	Standard Deviation	8.60276
964	Doubly interval censored with right-truncation	Mean	14.3137
964	Doubly interval censored with right-truncation	Standard Deviation	8.04378
965	Doubly interval censored with right-truncation	Mean	14.3154
965	Doubly interval censored with right-truncation	Standard Deviation	6.64863
966	Doubly interval censored with right-truncation	Mean	15.1354
966	Doubly interval censored with right-truncation	Standard Deviation	8.16218
967	Doubly interval censored with right-truncation	Mean	13.9173
967	Doubly interval censored with right-truncation	Standard Deviation	6.48388
968	Doubly interval censored with right-truncation	Mean	14.4617
968	Doubly interval censored with right-truncation	Standard Deviation	7.76238
969	Doubly interval censored with right-truncation	Mean	14.4868
969	Doubly interval censored with right-truncation	Standard Deviation	6.94626
970	Doubly interval censored with right-truncation	Mean	15.074
970	Doubly interval censored with right-truncation	Standard Deviation	8.28228
971	Doubly interval censored with right-truncation	Mean	15.3702
971	Doubly interval censored with right-truncation	Standard Deviation	7.77748
972	Doubly interval censored with right-truncation	Mean	16.8339
972	Doubly interval censored with right-truncation	Standard Deviation	9.20269
973	Doubly interval censored with right-truncation	Mean	15.7303
973	Doubly interval censored with right-truncation	Standard Deviation	8.23475
974	Doubly interval censored with right-truncation	Mean	15.283
974	Doubly interval censored with right-truncation	Standard Deviation	7.93142
975	Doubly interval censored with right-truncation	Mean	15.6015
975	Doubly interval censored with right-truncation	Standard Deviation	8.30693
976	Doubly interval censored with right-truncation	Mean	15.0023
976	Doubly interval censored with right-truncation	Standard Deviation	7.79696
977	Doubly interval censored with right-truncation	Mean	15.4764
977	Doubly interval censored with right-truncation	Standard Deviation	8.14852
978	Doubly interval censored with right-truncation	Mean	15.1528
978	Doubly interval censored with right-truncation	Standard Deviation	7.93653
979	Doubly interval censored with right-truncation	Mean	14.2904
979	Doubly interval censored with right-truncation	Standard Deviation	7.35855
980	Doubly interval censored with right-truncation	Mean	13.8446
980	Doubly interval censored with right-truncation	Standard Deviation	6.99772
981	Doubly interval censored with right-truncation	Mean	16.0056
981	Doubly interval censored with right-truncation	Standard Deviation	8.06106
982	Doubly interval censored with right-truncation	Mean	14.1202
982	Doubly interval censored with right-truncation	Standard Deviation	7.14354
983	Doubly interval censored with right-truncation	Mean	15.6162
983	Doubly interval censored with right-truncation	Standard Deviation	8.13941
984	Doubly interval censored with right-truncation	Mean	14.3269
984	Doubly interval censored with right-truncation	Standard Deviation	7.38087
985	Doubly interval censored with right-truncation	Mean	15.6012
985	Doubly interval censored with right-truncation	Standard Deviation	8.47465
986	Doubly interval censored with right-truncation	Mean	15.3077
986	Doubly interval censored with right-truncation	Standard Deviation	8.79088
987	Doubly interval censored with right-truncation	Mean	13.8957
987	Doubly interval censored with right-truncation	Standard Deviation	7.51822
988	Doubly interval censored with right-truncation	Mean	14.0388
988	Doubly interval censored with right-truncation	Standard Deviation	7.34544
989	Doubly interval censored with right-truncation	Mean	15.5652
989	Doubly interval censored with right-truncation	Standard Deviation	6.91769
990	Doubly interval censored with right-truncation	Mean	16.2497
990	Doubly interval censored with right-truncation	Standard Deviation	7.23665
991	Doubly interval censored with right-truncation	Mean	14.9108
991	Doubly interval censored with right-truncation	Standard Deviation	8.59003
992	Doubly interval censored with right-truncation	Mean	14.3932
992	Doubly interval censored with right-truncation	Standard Deviation	7.47582
993	Doubly interval censored with right-truncation	Mean	15.3927
993	Doubly interval censored with right-truncation	Standard Deviation	8.12618
994	Doubly interval censored with right-truncation	Mean	15.8883
994	Doubly interval censored with right-truncation	Standard Deviation	7.50656
995	Doubly interval censored with right-truncation	Mean	15.02
995	Doubly interval censored with right-truncation	Standard Deviation	7.24523
996	Doubly interval censored with right-truncation	Mean	14.2831
996	Doubly interval censored with right-truncation	Standard Deviation	7.70878
997	Doubly interval censored with right-truncation	Mean	14.9539
997	Doubly interval censored with right-truncation	Standard Deviation	6.7946
998	Doubly interval censored with right-truncation	Mean	17.3022
998	Doubly interval censored with right-truncation	Standard Deviation	10.8621
999	Doubly interval censored with right-truncation	Mean	13.0193
999	Doubly interval censored with right-truncation	Standard Deviation	6.49633
1000	Doubly interval censored with right-truncation	Mean	17.5602
[truncated: 6,001 more rows]
